# Supplementary material for: ﻿Description of three new species of Callyntrura (Japonphysa) (Collembola, Entomobryidae) from China with the aid of DNA barcoding
Source: Zookeys. 2023 Dec 21;1187:237–60. doi: 10.3897/zookeys.1187.109608 (PMC10756065; doi:10.3897/zookeys.1187.109608)
Supplement: XML Treatment for Callyntrura [file zookeys.1187.109608-treatment1.xml]

<!DOCTYPE tp:taxon-treatment
  PUBLIC "-//TaxonX//DTD Taxonomic Treatment Publishing DTD v0 20100105//EN" "tax-treatment-NSO.dtd">
<tp:taxon-treatment xmlns:tp="http://www.plazi.org/taxpub"><tp:treatment-meta><kwd-group><label>Taxon classification</label><kwd>
              <named-content content-type="kingdom">Animalia</named-content>
            </kwd><kwd>
              <named-content content-type="order">Entomobryomorpha</named-content>
            </kwd><kwd>
              <named-content content-type="family">Paronellidae</named-content>
            </kwd></kwd-group><mixed-citation publication-type="journal"><person-group><name><surname>Jing</surname><given-names>Mei-Dong</given-names></name><name><surname>Ding</surname><given-names>Yin-Huan</given-names></name><name><surname>Ма</surname><given-names>Yi-Tong</given-names></name></person-group><article-title>﻿Description of three new species of <italic><tp:taxon-name><tp:taxon-name-part taxon-name-part-type="genus" reg="Callyntrura">Callyntrura</tp:taxon-name-part></tp:taxon-name></italic> (<tp:taxon-name><tp:taxon-name-part taxon-name-part-type="genus" reg="Japonphysa">Japonphysa</tp:taxon-name-part></tp:taxon-name>) (<tp:taxon-name><tp:taxon-name-part taxon-name-part-type="order">Collembola</tp:taxon-name-part></tp:taxon-name>, <tp:taxon-name><tp:taxon-name-part taxon-name-part-type="family">Entomobryidae</tp:taxon-name-part></tp:taxon-name>) from China with the aid of DNA barcoding</article-title><source>Zookeys</source><day>21</day><month>12</month><year>2023</year><volume>1187</volume><fpage>237</fpage><lpage>260</lpage><pub-id pub-id-type="doi">10.3897/zookeys.1187.109608</pub-id></mixed-citation></tp:treatment-meta><tp:nomenclature><label>﻿Genus</label><tp:taxon-name>
            <object-id xmlns:xlink="http://www.w3.org/1999/xlink" content-type="arpha" xlink:type="simple">83B986E9-B9E8-5F35-9D01-06CA64C79E01</object-id>
            <tp:taxon-name-part taxon-name-part-type="genus" reg="Callyntrura">Callyntrura</tp:taxon-name-part>
          </tp:taxon-name><tp:taxon-authority>(s.l.) Börner, 1906</tp:taxon-authority></tp:nomenclature><tp:treatment-sec sec-type="diagnosis" id="SECID0EQJAC"><title>Diagnosis.</title><p>Moderate size, usually 2–3 mm; antennae four segmented and without apical bulb; eyes 8+8; frontal spines on head 4+4; scales present on body; dens smooth; mucro almost square and with more than three teeth.</p></tp:treatment-sec></tp:taxon-treatment>
