# Supplementary material for: ﻿Description of three new species of Callyntrura (Japonphysa) (Collembola, Entomobryidae) from China with the aid of DNA barcoding
Source: Zookeys. 2023 Dec 21;1187:237–60. doi: 10.3897/zookeys.1187.109608 (PMC10756065; doi:10.3897/zookeys.1187.109608)
Supplement: XML Treatment for Callyntrura (Japonphysa) xinjianensis [file zookeys.1187.109608-treatment2.xml]

<!DOCTYPE tp:taxon-treatment
  PUBLIC "-//TaxonX//DTD Taxonomic Treatment Publishing DTD v0 20100105//EN" "tax-treatment-NSO.dtd">
<tp:taxon-treatment xmlns:tp="http://www.plazi.org/taxpub"><tp:treatment-meta><kwd-group><label>Taxon classification</label><kwd>
              <named-content content-type="kingdom">Animalia</named-content>
            </kwd><kwd>
              <named-content content-type="order">Entomobryomorpha</named-content>
            </kwd><kwd>
              <named-content content-type="family">Paronellidae</named-content>
            </kwd></kwd-group><mixed-citation publication-type="journal"><person-group><name><surname>Jing</surname><given-names>Mei-Dong</given-names></name><name><surname>Ding</surname><given-names>Yin-Huan</given-names></name><name><surname>Ма</surname><given-names>Yi-Tong</given-names></name></person-group><article-title>﻿Description of three new species of <italic><tp:taxon-name><tp:taxon-name-part taxon-name-part-type="genus" reg="Callyntrura">Callyntrura</tp:taxon-name-part></tp:taxon-name></italic> (<tp:taxon-name><tp:taxon-name-part taxon-name-part-type="genus" reg="Japonphysa">Japonphysa</tp:taxon-name-part></tp:taxon-name>) (<tp:taxon-name><tp:taxon-name-part taxon-name-part-type="order">Collembola</tp:taxon-name-part></tp:taxon-name>, <tp:taxon-name><tp:taxon-name-part taxon-name-part-type="family">Entomobryidae</tp:taxon-name-part></tp:taxon-name>) from China with the aid of DNA barcoding</article-title><source>Zookeys</source><day>21</day><month>12</month><year>2023</year><volume>1187</volume><fpage>237</fpage><lpage>260</lpage><pub-id pub-id-type="doi">10.3897/zookeys.1187.109608</pub-id></mixed-citation></tp:treatment-meta><tp:nomenclature><label>﻿</label><tp:taxon-name><object-id xmlns:xlink="http://www.w3.org/1999/xlink" content-type="arpha" xlink:type="simple">9A7435CB-DBB2-53B7-85DE-39A3D407854D</object-id><tp:taxon-name-part taxon-name-part-type="genus" reg="Callyntrura">Callyntrura</tp:taxon-name-part> (<tp:taxon-name-part taxon-name-part-type="subgenus" reg="Japonphysa">Japonphysa</tp:taxon-name-part>) <tp:taxon-name-part taxon-name-part-type="species" reg="xinjianensis">xinjianensis</tp:taxon-name-part><object-id xmlns:xlink="http://www.w3.org/1999/xlink" content-type="zoobank" xlink:type="simple">https://zoobank.org/3984F42A-FBF7-4331-86D1-F2EE71F16DAE</object-id></tp:taxon-name><tp:taxon-status xmlns:xlink="http://www.w3.org/1999/xlink" xlink:type="simple">sp. nov.</tp:taxon-status><xref ref-type="fig" rid="F2">Figs 2–6</xref><xref ref-type="fig" rid="F3">, 7–19</xref><xref ref-type="fig" rid="F4">, 20–25</xref><xref ref-type="fig" rid="F5">, 26–31</xref><xref ref-type="fig" rid="F6">, 32–35</xref><xref ref-type="fig" rid="F7">, 36–38</xref><xref ref-type="fig" rid="F8">, 39–48</xref><xref ref-type="table" rid="T1">, Table 1</xref></tp:nomenclature><tp:treatment-sec sec-type="type material" id="SECID0EAMAC"><title>Type material.</title><p><bold><italic>Holotype</italic>.</bold> ♀ on slide, China, Jiangxi Province, Nanchang City, Xinjian District, Meiling Town, Jiuxi Village, 12-XI-2020, <named-content xmlns:xlink="http://www.w3.org/1999/xlink" content-type="dwc:verbatimCoordinates" xlink:type="simple"><named-content content-type="geo-json" specific-use="{&#34;type&#34;:&#34;Point&#34;,&#34;coordinates&#34;:[115.753056,28.798889]}" id="NCID0EOMAC" xlink:type="simple">28°47'56"N, 115°45'11"E</named-content></named-content>, 168 m asl, sample number 1243. <bold><italic>Paratypes</italic>.</bold> 3♀♀ on slides, same data as holotype; 6♀♀ on slides, China, Jiangxi Province, Nanchang City, Xinjian District, Meiling Town, Shizifeng Park, 12-XI-2020, <named-content xmlns:xlink="http://www.w3.org/1999/xlink" content-type="dwc:verbatimCoordinates" xlink:type="simple"><named-content content-type="geo-json" specific-use="{&#34;type&#34;:&#34;Point&#34;,&#34;coordinates&#34;:[115.718333,28.823889]}" id="NCID0E1MAC" xlink:type="simple">28°49'26"N, 115°43'06"E</named-content></named-content>, 100 m asl, sample number 1242. All collected by Y-T Ma.</p></tp:treatment-sec><tp:treatment-sec sec-type="description" id="SECID0E6MAC"><title>Description.</title><p><bold><italic>Size</italic>.</bold> Body length up to 2.75 mm.</p><p><bold><italic>Coloration</italic>.</bold> Ground colour pale yellow; eye patches dark blue; brown stripe present from head to <abbrev xmlns:xlink="http://www.w3.org/1999/xlink" xlink:title="abdominal segment(s)" id="ABBRID0ERNAC" xlink:type="simple">Abd</abbrev>. III laterally; middle part of <abbrev xmlns:xlink="http://www.w3.org/1999/xlink" xlink:title="abdominal segment(s)" id="ABBRID0EVNAC" xlink:type="simple">Abd</abbrev>. II–III with brown pigment; medial and posterior margin of <abbrev xmlns:xlink="http://www.w3.org/1999/xlink" xlink:title="abdominal segment(s)" id="ABBRID0EZNAC" xlink:type="simple">Abd</abbrev>. IV with pair of irregular brown patches, respectively; brown pigment scattered on basal <abbrev xmlns:xlink="http://www.w3.org/1999/xlink" xlink:title="antennal segment(s)" id="ABBRID0E4NAC" xlink:type="simple">Ant</abbrev>. I and distal <abbrev xmlns:xlink="http://www.w3.org/1999/xlink" xlink:title="antennal segment(s)" id="ABBRID0EBOAC" xlink:type="simple">Ant</abbrev>. IV, legs, anterior part of ventral tube and distal dentes (Figs <xref ref-type="fig" rid="F2">2–6</xref>).</p><fig id="F2" position="float" orientation="portrait"><object-id xmlns:xlink="http://www.w3.org/1999/xlink" content-type="doi" xlink:type="simple">10.3897/zookeys.1187.109608.figures2-6</object-id><object-id xmlns:xlink="http://www.w3.org/1999/xlink" content-type="arpha" xlink:type="simple">522F2E16-4EB2-5A71-A542-AF357EE2E4C4</object-id><label>Figures 2–6.</label><caption><p>Habitus of <italic><tp:taxon-name><tp:taxon-name-part taxon-name-part-type="genus" reg="Callyntrura">Callyntrura</tp:taxon-name-part><tp:taxon-name-part taxon-name-part-type="species" reg="xinjianensis">xinjianensis</tp:taxon-name-part></tp:taxon-name></italic> sp. nov. <bold>2–4</bold> lateral view <bold>5</bold> dorsal view of head <bold>6</bold> dorsal view of trunk. Scale bars: 500 μm.</p></caption><graphic xmlns:xlink="http://www.w3.org/1999/xlink" xlink:href="zookeys-1187-237_article-109608__-g002.jpg" position="float" orientation="portrait" xlink:type="simple" id="oo_956279.jpg"><uri content-type="original_file" xlink:type="simple">https://binary.pensoft.net/fig/956279</uri></graphic></fig><p><bold><italic>Head</italic>.</bold> Antenna not annulated and 1.37–1.57 times length of body. Ratio of <abbrev xmlns:xlink="http://www.w3.org/1999/xlink" xlink:title="antennal segment(s)" id="ABBRID0EOPAC" xlink:type="simple">Ant</abbrev>. I–IV as 1.00/0.85–1.00/0.49–0.72/1.37–2.00. Distal part of <abbrev xmlns:xlink="http://www.w3.org/1999/xlink" xlink:title="antennal segment(s)" id="ABBRID0ESPAC" xlink:type="simple">Ant</abbrev>. IV with many sensory chaetae and normal ciliate chaetae, without apical bulb (Figs <xref ref-type="fig" rid="F3">7</xref>, <xref ref-type="fig" rid="F3">8</xref>). <abbrev xmlns:xlink="http://www.w3.org/1999/xlink" xlink:title="antennal segment(s)" id="ABBRID0E5PAC" xlink:type="simple">Ant</abbrev>. III organ with two rod-like chaetae (Figs <xref ref-type="fig" rid="F3">9</xref>, <xref ref-type="fig" rid="F3">10</xref>). Basal <abbrev xmlns:xlink="http://www.w3.org/1999/xlink" xlink:title="antennal segment(s)" id="ABBRID0ELAAE" xlink:type="simple">Ant</abbrev>. I with smooth chaetae (Figs <xref ref-type="fig" rid="F3">11–13</xref>). Dorsal chaetotaxy of head as in Figs <xref ref-type="fig" rid="F3">14</xref>, <xref ref-type="fig" rid="F3">15</xref>, An series with six <abbrev xmlns:xlink="http://www.w3.org/1999/xlink" xlink:title="macrochaeta(e)" id="ABBRID0E2AAE" xlink:type="simple">mac</abbrev>, A with four <abbrev xmlns:xlink="http://www.w3.org/1999/xlink" xlink:title="macrochaeta(e)" id="ABBRID0E6AAE" xlink:type="simple">mac</abbrev> or <abbrev xmlns:xlink="http://www.w3.org/1999/xlink" xlink:title="mesochaeta(e)" id="ABBRID0EDBAE" xlink:type="simple">mes</abbrev>, S with eight <abbrev xmlns:xlink="http://www.w3.org/1999/xlink" xlink:title="macrochaeta(e)" id="ABBRID0EHBAE" xlink:type="simple">mac</abbrev>, P with two <abbrev xmlns:xlink="http://www.w3.org/1999/xlink" xlink:title="macrochaeta(e)" id="ABBRID0ELBAE" xlink:type="simple">mac</abbrev>. Eyes 8+8, G &amp; H smaller than others; interocular chaetae as p, r, t; frontal spines 4+4, all serrate (Figs <xref ref-type="fig" rid="F3">16</xref>, <xref ref-type="fig" rid="F3">17</xref>). Prelabral chaetae four, ciliate; labral chaetae 5, 5, 4, smooth and pointed, a0, a1 longer than a2; labral papillae absent (Figs <xref ref-type="fig" rid="F3">18</xref>, <xref ref-type="fig" rid="F3">19</xref>). Basal chaeta on maxillary outer lobe thick and blunt; sublobal plate with three smooth chaetae-like processes (Figs <xref ref-type="fig" rid="F4">20</xref>, <xref ref-type="fig" rid="F4">21</xref>). Lateral process (l. p.) of labial palp E differentiated, as thick as normal chaeta, with tip not reaching apex of papilla E (Figs <xref ref-type="fig" rid="F4">22</xref>, <xref ref-type="fig" rid="F4">23</xref>). Labial base with MREL<sub>1</sub>L<sub>2</sub>, all ciliate and R 0.51–0.77 length of M (Figs <xref ref-type="fig" rid="F4">24</xref>, <xref ref-type="fig" rid="F4">25</xref>).</p><fig id="F3" position="float" orientation="portrait"><object-id xmlns:xlink="http://www.w3.org/1999/xlink" content-type="doi" xlink:type="simple">10.3897/zookeys.1187.109608.figures7-19</object-id><object-id xmlns:xlink="http://www.w3.org/1999/xlink" content-type="arpha" xlink:type="simple">10EA1B35-28B3-5B1C-86BE-BBC1FB5876D3</object-id><label>Figures 7–19.</label><caption><p><italic><tp:taxon-name><tp:taxon-name-part taxon-name-part-type="genus" reg="Callyntrura">Callyntrura</tp:taxon-name-part><tp:taxon-name-part taxon-name-part-type="species" reg="xinjianensis">xinjianensis</tp:taxon-name-part></tp:taxon-name></italic> sp. nov. <bold>7</bold> SEM photomicrograph of apex of <abbrev xmlns:xlink="http://www.w3.org/1999/xlink" xlink:title="antennal segment(s)" id="ABBRID0EQDAE" xlink:type="simple">Ant</abbrev>. IV <bold>8</bold> apex of <abbrev xmlns:xlink="http://www.w3.org/1999/xlink" xlink:title="antennal segment(s)" id="ABBRID0EWDAE" xlink:type="simple">Ant</abbrev>. IV (dorsal view) <bold>9</bold> photomicrograph of distal <abbrev xmlns:xlink="http://www.w3.org/1999/xlink" xlink:title="antennal segment(s)" id="ABBRID0E3DAE" xlink:type="simple">Ant</abbrev>. III (arrow showing rod-like chaeta of <abbrev xmlns:xlink="http://www.w3.org/1999/xlink" xlink:title="antennal segment(s)" id="ABBRID0EAEAE" xlink:type="simple">Ant</abbrev>. III organ, ventral view) <bold>10</bold> distal <abbrev xmlns:xlink="http://www.w3.org/1999/xlink" xlink:title="antennal segment(s)" id="ABBRID0EGEAE" xlink:type="simple">Ant</abbrev>. III (ventral view) <bold>11</bold> SEM photomicrograph of basal <abbrev xmlns:xlink="http://www.w3.org/1999/xlink" xlink:title="antennal segment(s)" id="ABBRID0EMEAE" xlink:type="simple">Ant</abbrev>. I <bold>12</bold> basal <abbrev xmlns:xlink="http://www.w3.org/1999/xlink" xlink:title="antennal segment(s)" id="ABBRID0ESEAE" xlink:type="simple">Ant</abbrev>. I (dorsal view) <bold>13</bold> basal <abbrev xmlns:xlink="http://www.w3.org/1999/xlink" xlink:title="antennal segment(s)" id="ABBRID0EYEAE" xlink:type="simple">Ant</abbrev>. I (ventral view) <bold>14</bold> SEM photomicrograph of anterior part of dorsal head <bold>15</bold> dorsal head (right side) <bold>16</bold> SEM photomicrograph of frontal spines of head <bold>17</bold> frontal spine <bold>18</bold> SEM photomicrograph of prelabrum and labrum <bold>19</bold> prelabrum and labrum. Scale bars: 20 μm.</p></caption><graphic xmlns:xlink="http://www.w3.org/1999/xlink" xlink:href="zookeys-1187-237_article-109608__-g003.jpg" position="float" orientation="portrait" xlink:type="simple" id="oo_956280.jpg"><uri content-type="original_file" xlink:type="simple">https://binary.pensoft.net/fig/956280</uri></graphic></fig><fig id="F4" position="float" orientation="portrait"><object-id xmlns:xlink="http://www.w3.org/1999/xlink" content-type="doi" xlink:type="simple">10.3897/zookeys.1187.109608.figures20-25</object-id><object-id xmlns:xlink="http://www.w3.org/1999/xlink" content-type="arpha" xlink:type="simple">9BCD53C1-C949-59AA-8024-5EB98D39103F</object-id><label>Figures 20–25.</label><caption><p><italic><tp:taxon-name><tp:taxon-name-part taxon-name-part-type="genus" reg="Callyntrura">Callyntrura</tp:taxon-name-part><tp:taxon-name-part taxon-name-part-type="species" reg="xinjianensis">xinjianensis</tp:taxon-name-part></tp:taxon-name></italic> sp. nov. <bold>20</bold> photomicrograph of maxillary palp and outer lobe (arrow showing basal chaeta, right side) <bold>21</bold> maxillary palp and outer lobe (right side) <bold>22</bold> SEM photomicrograph of labial palp E (right side) <bold>23</bold> labial palp E (right side) <bold>24</bold> photomicrograph of labial base (left side) <bold>25</bold> labial base (left side). Scale bars: 20 μm.</p></caption><graphic xmlns:xlink="http://www.w3.org/1999/xlink" xlink:href="zookeys-1187-237_article-109608__-g004.jpg" position="float" orientation="portrait" xlink:type="simple" id="oo_956281.jpg"><uri content-type="original_file" xlink:type="simple">https://binary.pensoft.net/fig/956281</uri></graphic></fig><p><bold><italic>Thorax</italic>.</bold> Tergal <abbrev xmlns:xlink="http://www.w3.org/1999/xlink" xlink:title="specialised microchaeta(e)" id="ABBRID0EYGAE" xlink:type="simple">ms</abbrev> formula on <abbrev xmlns:xlink="http://www.w3.org/1999/xlink" xlink:title="thoracic segment(s)" id="ABBRID0E3GAE" xlink:type="simple">Th</abbrev>. II–<abbrev xmlns:xlink="http://www.w3.org/1999/xlink" xlink:title="abdominal segment(s)" id="ABBRID0EAHAE" xlink:type="simple">Abd</abbrev>. V as 1, 0/1, 0, 1, 0, 0, <abbrev xmlns:xlink="http://www.w3.org/1999/xlink" xlink:title="specialized ordinary chaeta(e)" id="ABBRID0EEHAE" xlink:type="simple">sens</abbrev> as 1, 1/0, 2, 2, 31–44, 3 (Figs <xref ref-type="fig" rid="F5">26</xref>, <xref ref-type="fig" rid="F6">32</xref>, <xref ref-type="fig" rid="F7">36</xref>, <xref ref-type="fig" rid="F7">38</xref>). <abbrev xmlns:xlink="http://www.w3.org/1999/xlink" xlink:title="thoracic segment(s)" id="ABBRID0EYHAE" xlink:type="simple">Th</abbrev>. II with medial five (m1, m4, m4p, a5, m5) <abbrev xmlns:xlink="http://www.w3.org/1999/xlink" xlink:title="macrochaeta(e)" id="ABBRID0E3HAE" xlink:type="simple">mac</abbrev>, usually posterior nine (p1i, p1, p2, p2a, p2e, p3, p4 always present, p2a2 or p2ep rarely absent) <abbrev xmlns:xlink="http://www.w3.org/1999/xlink" xlink:title="macrochaeta(e)" id="ABBRID0EAIAE" xlink:type="simple">mac</abbrev>, one <abbrev xmlns:xlink="http://www.w3.org/1999/xlink" xlink:title="specialised microchaeta(e)" id="ABBRID0EEIAE" xlink:type="simple">ms</abbrev> and one <abbrev xmlns:xlink="http://www.w3.org/1999/xlink" xlink:title="specialized ordinary chaeta(e)" id="ABBRID0EIIAE" xlink:type="simple">sens</abbrev>. <abbrev xmlns:xlink="http://www.w3.org/1999/xlink" xlink:title="thoracic segment(s)" id="ABBRID0EMIAE" xlink:type="simple">Th</abbrev>. III with anterior-lateral five (a4, a5, m5, a6i, a6), usually posterior 12–14 (p1i2a and p2ea sometimes absent) <abbrev xmlns:xlink="http://www.w3.org/1999/xlink" xlink:title="macrochaeta(e)" id="ABBRID0EQIAE" xlink:type="simple">mac</abbrev>, one <abbrev xmlns:xlink="http://www.w3.org/1999/xlink" xlink:title="specialized ordinary chaeta(e)" id="ABBRID0EUIAE" xlink:type="simple">sens</abbrev> (Fig. <xref ref-type="fig" rid="F5">26</xref>). Trochanteral organ with 55–64 chaetae (Fig. <xref ref-type="fig" rid="F5">27</xref>). Tenent hair clavate and slightly ciliate, 1.00–1.20 as long as inner edge of unguis; unguis with four inner teeth, most distal tooth very faint, basal pair located at 0.30–0.42 distance from base of inner edge of unguis, unpaired teeth at 0.65–0.70 and 0.82–0.90 distance from base, respectively; unguiculus lanceolate, with one median inner tooth and outer edge slightly serrate (Figs <xref ref-type="fig" rid="F5">28–31</xref>).</p><fig id="F5" position="float" orientation="portrait"><object-id xmlns:xlink="http://www.w3.org/1999/xlink" content-type="doi" xlink:type="simple">10.3897/zookeys.1187.109608.figures26-31</object-id><object-id xmlns:xlink="http://www.w3.org/1999/xlink" content-type="arpha" xlink:type="simple">C90F129B-D136-58F1-AEA4-98DD81695202</object-id><label>Figures 26–31.</label><caption><p><italic><tp:taxon-name><tp:taxon-name-part taxon-name-part-type="genus" reg="Callyntrura">Callyntrura</tp:taxon-name-part><tp:taxon-name-part taxon-name-part-type="species" reg="xinjianensis">xinjianensis</tp:taxon-name-part></tp:taxon-name></italic> sp. nov. <bold>26</bold> chaetotaxy of <abbrev xmlns:xlink="http://www.w3.org/1999/xlink" xlink:title="thoracic segment(s)" id="ABBRID0EZJAE" xlink:type="simple">Th</abbrev>. II–III (right side, solid black dot meaning absence) <bold>27</bold> trochanteral organ <bold>28</bold> hind foot complex (lateral view) <bold>29</bold> SEM photomicrograph of fore foot complex (lateral view) <bold>30</bold> SEM photomicrograph of middle foot complex (lateral view) <bold>31</bold> SEM photomicrograph of hind foot complex (lateral view). Scale bars: 20 μm.</p></caption><graphic xmlns:xlink="http://www.w3.org/1999/xlink" xlink:href="zookeys-1187-237_article-109608__-g005.jpg" position="float" orientation="portrait" xlink:type="simple" id="oo_956282.jpg"><uri content-type="original_file" xlink:type="simple">https://binary.pensoft.net/fig/956282</uri></graphic></fig><table-wrap id="T1" position="float" orientation="portrait"><label>Table 1.</label><caption><p>Variation of tergal chaetotaxy of the new species (?, chaetotaxy not seen clearly).</p></caption><table id="TID0E5IBG" rules="all"><tbody><tr><th rowspan="2" colspan="1">Species</th><th rowspan="2" colspan="1">Specimen number</th><th rowspan="1" colspan="1"><abbrev xmlns:xlink="http://www.w3.org/1999/xlink" xlink:title="thoracic segment(s)" id="ABBRID0EDLAE" xlink:type="simple">Th</abbrev>. II</th><th rowspan="1" colspan="1"><abbrev xmlns:xlink="http://www.w3.org/1999/xlink" xlink:title="thoracic segment(s)" id="ABBRID0ELLAE" xlink:type="simple">Th</abbrev>. III</th><th rowspan="2" colspan="1"><abbrev xmlns:xlink="http://www.w3.org/1999/xlink" xlink:title="abdominal segment(s)" id="ABBRID0ETLAE" xlink:type="simple">Abd</abbrev>. I</th><th rowspan="1" colspan="1"><abbrev xmlns:xlink="http://www.w3.org/1999/xlink" xlink:title="abdominal segment(s)" id="ABBRID0E2LAE" xlink:type="simple">Abd</abbrev>. III</th><th rowspan="1" colspan="2"><abbrev xmlns:xlink="http://www.w3.org/1999/xlink" xlink:title="abdominal segment(s)" id="ABBRID0EDMAE" xlink:type="simple">Abd</abbrev>. IV</th></tr><tr><th rowspan="1" colspan="1">posterior</th><th rowspan="1" colspan="1">posterior</th><th rowspan="1" colspan="1">lateral</th><th rowspan="1" colspan="1">medial</th><th rowspan="1" colspan="1">posterior</th></tr><tr><td rowspan="10" colspan="1"><italic><tp:taxon-name><tp:taxon-name-part taxon-name-part-type="genus" reg="Callyntrura">Callyntrura</tp:taxon-name-part><tp:taxon-name-part taxon-name-part-type="species" reg="xinjianensis">xinjianensis</tp:taxon-name-part></tp:taxon-name></italic> sp. nov.</td><td rowspan="1" colspan="1">1242-2A</td><td rowspan="1" colspan="1">9+?</td><td rowspan="1" colspan="1">12+13</td><td rowspan="1" colspan="1">7+7</td><td rowspan="1" colspan="1">?+?</td><td rowspan="1" colspan="1">16+17</td><td rowspan="1" colspan="1">23+24</td></tr><tr><td rowspan="1" colspan="1">1242-2B</td><td rowspan="1" colspan="1">8+8</td><td rowspan="1" colspan="1">14+14</td><td rowspan="1" colspan="1">7+7</td><td rowspan="1" colspan="1">12+12</td><td rowspan="1" colspan="1">16+17</td><td rowspan="1" colspan="1">23+24</td></tr><tr><td rowspan="1" colspan="1">1242-2C</td><td rowspan="1" colspan="1">8+8</td><td rowspan="1" colspan="1">12+13</td><td rowspan="1" colspan="1">7+7</td><td rowspan="1" colspan="1">13+13</td><td rowspan="1" colspan="1">16+17</td><td rowspan="1" colspan="1">17+17</td></tr><tr><td rowspan="1" colspan="1">1242-3A</td><td rowspan="1" colspan="1">9+9</td><td rowspan="1" colspan="1">12+13</td><td rowspan="1" colspan="1">7+7</td><td rowspan="1" colspan="1">12+14</td><td rowspan="1" colspan="1">17+?</td><td rowspan="1" colspan="1">18+21</td></tr><tr><td rowspan="1" colspan="1">1242-3B</td><td rowspan="1" colspan="1">9+9</td><td rowspan="1" colspan="1">13+13</td><td rowspan="1" colspan="1">7+7</td><td rowspan="1" colspan="1">11+13</td><td rowspan="1" colspan="1">15+16</td><td rowspan="1" colspan="1">17+17</td></tr><tr><td rowspan="1" colspan="1">1242-3C</td><td rowspan="1" colspan="1">9+9</td><td rowspan="1" colspan="1">14+14</td><td rowspan="1" colspan="1">8+8</td><td rowspan="1" colspan="1">11+11</td><td rowspan="1" colspan="1">16+16</td><td rowspan="1" colspan="1">23+24</td></tr><tr><td rowspan="1" colspan="1">1243-3A</td><td rowspan="1" colspan="1">9+9</td><td rowspan="1" colspan="1">13+13</td><td rowspan="1" colspan="1">7+7</td><td rowspan="1" colspan="1">12+?</td><td rowspan="1" colspan="1">15+?</td><td rowspan="1" colspan="1">14+18</td></tr><tr><td rowspan="1" colspan="1">1243-3B</td><td rowspan="1" colspan="1">9+?</td><td rowspan="1" colspan="1">14+14</td><td rowspan="1" colspan="1">7+8</td><td rowspan="1" colspan="1">10+12</td><td rowspan="1" colspan="1">16+16</td><td rowspan="1" colspan="1">16+19</td></tr><tr><td rowspan="1" colspan="1">1243-3C</td><td rowspan="1" colspan="1">9+9</td><td rowspan="1" colspan="1">12+13</td><td rowspan="1" colspan="1">8+8</td><td rowspan="1" colspan="1">14+?</td><td rowspan="1" colspan="1">?+?</td><td rowspan="1" colspan="1">18+23</td></tr><tr><td rowspan="1" colspan="1">1243-3D</td><td rowspan="1" colspan="1">8+9</td><td rowspan="1" colspan="1">13+14</td><td rowspan="1" colspan="1">7+7</td><td rowspan="1" colspan="1">11+?</td><td rowspan="1" colspan="1">15+16</td><td rowspan="1" colspan="1">13+14</td></tr><tr><td rowspan="3" colspan="1"><italic><tp:taxon-name><tp:taxon-name-part taxon-name-part-type="genus" reg="Callyntrura">C.</tp:taxon-name-part><tp:taxon-name-part taxon-name-part-type="species" reg="tongguensis">tongguensis</tp:taxon-name-part></tp:taxon-name></italic> sp. nov.</td><td rowspan="1" colspan="1">1235-3A</td><td rowspan="1" colspan="1">10+10</td><td rowspan="1" colspan="1">15+15</td><td rowspan="1" colspan="1">11+11</td><td rowspan="1" colspan="1">16+16</td><td rowspan="1" colspan="1">15+15</td><td rowspan="1" colspan="1">19+22</td></tr><tr><td rowspan="1" colspan="1">1235-3B</td><td rowspan="1" colspan="1">10+10</td><td rowspan="1" colspan="1">14+15</td><td rowspan="1" colspan="1">11+11</td><td rowspan="1" colspan="1">14+14</td><td rowspan="1" colspan="1">17+17</td><td rowspan="1" colspan="1">20+23</td></tr><tr><td rowspan="1" colspan="1">1235-3C</td><td rowspan="1" colspan="1">10+10</td><td rowspan="1" colspan="1">15+15</td><td rowspan="1" colspan="1">10+11</td><td rowspan="1" colspan="1">16+?</td><td rowspan="1" colspan="1">17+18</td><td rowspan="1" colspan="1">18+19</td></tr><tr><td rowspan="9" colspan="1"><italic><tp:taxon-name><tp:taxon-name-part taxon-name-part-type="genus" reg="Callyntrura">C.</tp:taxon-name-part><tp:taxon-name-part taxon-name-part-type="species" reg="raoi">raoi</tp:taxon-name-part></tp:taxon-name></italic> sp. nov.</td><td rowspan="1" colspan="1">1244-1A</td><td rowspan="1" colspan="1">10+10</td><td rowspan="1" colspan="1">14+14</td><td rowspan="1" colspan="1">8+9</td><td rowspan="1" colspan="1">10+?</td><td rowspan="1" colspan="1">17+17</td><td rowspan="1" colspan="1">10+11</td></tr><tr><td rowspan="1" colspan="1">1244-1B</td><td rowspan="1" colspan="1">10+10</td><td rowspan="1" colspan="1">14+14</td><td rowspan="1" colspan="1">?+?</td><td rowspan="1" colspan="1">15+15</td><td rowspan="1" colspan="1">15+15</td><td rowspan="1" colspan="1">14+18</td></tr><tr><td rowspan="1" colspan="1">1244-1C</td><td rowspan="1" colspan="1">10+10</td><td rowspan="1" colspan="1">14+14</td><td rowspan="1" colspan="1">9+?</td><td rowspan="1" colspan="1">14+18</td><td rowspan="1" colspan="1">18+18</td><td rowspan="1" colspan="1">19+27</td></tr><tr><td rowspan="1" colspan="1">1244-3A</td><td rowspan="1" colspan="1">9+9</td><td rowspan="1" colspan="1">14+14</td><td rowspan="1" colspan="1">9+9</td><td rowspan="1" colspan="1">14+?</td><td rowspan="1" colspan="1">15+15</td><td rowspan="1" colspan="1">22+24</td></tr><tr><td rowspan="1" colspan="1">1244-3B</td><td rowspan="1" colspan="1">10+10</td><td rowspan="1" colspan="1">14+14</td><td rowspan="1" colspan="1">8+8</td><td rowspan="1" colspan="1">12+13</td><td rowspan="1" colspan="1">15+15</td><td rowspan="1" colspan="1">17+19</td></tr><tr><td rowspan="1" colspan="1">1244-3C</td><td rowspan="1" colspan="1">10+10</td><td rowspan="1" colspan="1">14+14</td><td rowspan="1" colspan="1">8+8</td><td rowspan="1" colspan="1">12+?</td><td rowspan="1" colspan="1">13+14</td><td rowspan="1" colspan="1">10+11</td></tr><tr><td rowspan="1" colspan="1">1244-4A</td><td rowspan="1" colspan="1">9+10</td><td rowspan="1" colspan="1">14+14</td><td rowspan="1" colspan="1">9+9</td><td rowspan="1" colspan="1">13+?</td><td rowspan="1" colspan="1">12+16</td><td rowspan="1" colspan="1">15+16</td></tr><tr><td rowspan="1" colspan="1">1244-4C</td><td rowspan="1" colspan="1">9+9</td><td rowspan="1" colspan="1">14+14</td><td rowspan="1" colspan="1">9+9</td><td rowspan="1" colspan="1">17+?</td><td rowspan="1" colspan="1">13+14</td><td rowspan="1" colspan="1">12+12</td></tr><tr><td rowspan="1" colspan="1">1244-4D</td><td rowspan="1" colspan="1">10+10</td><td rowspan="1" colspan="1">14+15</td><td rowspan="1" colspan="1">9+9</td><td rowspan="1" colspan="1">15+?</td><td rowspan="1" colspan="1">15+15</td><td rowspan="1" colspan="1">14+16</td></tr></tbody></table></table-wrap><p><bold><italic>Abdomen</italic>.</bold> Range of <abbrev xmlns:xlink="http://www.w3.org/1999/xlink" xlink:title="abdominal segment(s)" id="ABBRID0EP4AE" xlink:type="simple">Abd</abbrev>. IV length as 6.71–13.75 times as dorsal axial length of <abbrev xmlns:xlink="http://www.w3.org/1999/xlink" xlink:title="abdominal segment(s)" id="ABBRID0ET4AE" xlink:type="simple">Abd</abbrev>. III. <abbrev xmlns:xlink="http://www.w3.org/1999/xlink" xlink:title="abdominal segment(s)" id="ABBRID0EX4AE" xlink:type="simple">Abd</abbrev>. I usually with seven (a3, a5, m2, m3, m4, m4i, p5, a1 rarely present) <abbrev xmlns:xlink="http://www.w3.org/1999/xlink" xlink:title="macrochaeta(e)" id="ABBRID0E24AE" xlink:type="simple">mac</abbrev> and one <abbrev xmlns:xlink="http://www.w3.org/1999/xlink" xlink:title="specialised microchaeta(e)" id="ABBRID0E64AE" xlink:type="simple">ms</abbrev> (Figs <xref ref-type="fig" rid="F6">32</xref>, <xref ref-type="fig" rid="F6">33</xref>). <abbrev xmlns:xlink="http://www.w3.org/1999/xlink" xlink:title="abdominal segment(s)" id="ABBRID0EL5AE" xlink:type="simple">Abd</abbrev>. II with central six (a2, a3, m3, m3e, m3ei, m3ep), lateral three (m5, a6, p6) <abbrev xmlns:xlink="http://www.w3.org/1999/xlink" xlink:title="macrochaeta(e)" id="ABBRID0EP5AE" xlink:type="simple">mac</abbrev> and two <abbrev xmlns:xlink="http://www.w3.org/1999/xlink" xlink:title="specialized ordinary chaeta(e)" id="ABBRID0ET5AE" xlink:type="simple">sens</abbrev> (Figs <xref ref-type="fig" rid="F6">32</xref>, <xref ref-type="fig" rid="F6">34</xref>). <abbrev xmlns:xlink="http://www.w3.org/1999/xlink" xlink:title="abdominal segment(s)" id="ABBRID0E65AE" xlink:type="simple">Abd</abbrev>. III with central two (a2, m3), lateral three (am6, pm6, p6) <abbrev xmlns:xlink="http://www.w3.org/1999/xlink" xlink:title="macrochaeta(e)" id="ABBRID0ED6AE" xlink:type="simple">mac</abbrev> and 7–11 <abbrev xmlns:xlink="http://www.w3.org/1999/xlink" xlink:title="mesochaeta(e)" id="ABBRID0EH6AE" xlink:type="simple">mes</abbrev>, one <abbrev xmlns:xlink="http://www.w3.org/1999/xlink" xlink:title="specialised microchaeta(e)" id="ABBRID0EL6AE" xlink:type="simple">ms</abbrev> and two <abbrev xmlns:xlink="http://www.w3.org/1999/xlink" xlink:title="specialized ordinary chaeta(e)" id="ABBRID0EP6AE" xlink:type="simple">sens</abbrev> (Figs <xref ref-type="fig" rid="F6">32</xref>, <xref ref-type="fig" rid="F6">35</xref>). <abbrev xmlns:xlink="http://www.w3.org/1999/xlink" xlink:title="abdominal segment(s)" id="ABBRID0E26AE" xlink:type="simple">Abd</abbrev>. IV with 29–42 elongate and two (as, ps) normal <abbrev xmlns:xlink="http://www.w3.org/1999/xlink" xlink:title="specialized ordinary chaeta(e)" id="ABBRID0EAAAG" xlink:type="simple">sens</abbrev>, medial 15–17 and posterior 13–24 <abbrev xmlns:xlink="http://www.w3.org/1999/xlink" xlink:title="macrochaeta(e)" id="ABBRID0EEAAG" xlink:type="simple">mac</abbrev> or <abbrev xmlns:xlink="http://www.w3.org/1999/xlink" xlink:title="mesochaeta(e)" id="ABBRID0EIAAG" xlink:type="simple">mes</abbrev>, lateral 8–9 <abbrev xmlns:xlink="http://www.w3.org/1999/xlink" xlink:title="macrochaeta(e)" id="ABBRID0EMAAG" xlink:type="simple">mac</abbrev> (Figs <xref ref-type="fig" rid="F7">36</xref>, <xref ref-type="fig" rid="F7">37</xref>). <abbrev xmlns:xlink="http://www.w3.org/1999/xlink" xlink:title="abdominal segment(s)" id="ABBRID0EYAAG" xlink:type="simple">Abd</abbrev>. V with three <abbrev xmlns:xlink="http://www.w3.org/1999/xlink" xlink:title="specialized ordinary chaeta(e)" id="ABBRID0E3AAG" xlink:type="simple">sens</abbrev> (Fig. <xref ref-type="fig" rid="F7">38</xref>). Ventral tube with 18–22 (rarely 37) ciliate chaetae on each side anteriorly (Fig. <xref ref-type="fig" rid="F8">39</xref>); numerous ciliate chaetae and two apical smooth chaetae posteriorly (Fig. <xref ref-type="fig" rid="F8">40</xref>); 14–26 smooth and 5–36 ciliate chaetae on each lateral flap (Fig. <xref ref-type="fig" rid="F8">41</xref>). Manubrial plaque with four ciliate <abbrev xmlns:xlink="http://www.w3.org/1999/xlink" xlink:title="macrochaeta(e)" id="ABBRID0EQBAG" xlink:type="simple">mac</abbrev> and one pseudopore (Fig. <xref ref-type="fig" rid="F8">42</xref>). Dens without spines. Mucro with six (v1, v2, v3, d1, d2, i.l.) teeth (Figs <xref ref-type="fig" rid="F8">43–45</xref>).</p><p><bold><italic>Scales</italic>.</bold> Scales present on head, body, legs (Figs <xref ref-type="fig" rid="F8">46</xref>, <xref ref-type="fig" rid="F8">47</xref>); <abbrev xmlns:xlink="http://www.w3.org/1999/xlink" xlink:title="antennal segment(s)" id="ABBRID0ELCAG" xlink:type="simple">Ant</abbrev>. I–III and ventral side of manubrium and dens with narrower scales (Fig. <xref ref-type="fig" rid="F8">48</xref>). <abbrev xmlns:xlink="http://www.w3.org/1999/xlink" xlink:title="antennal segment(s)" id="ABBRID0ETCAG" xlink:type="simple">Ant</abbrev>. IV, ventral tube and tenaculum without scales.</p><fig id="F6" position="float" orientation="portrait"><object-id xmlns:xlink="http://www.w3.org/1999/xlink" content-type="doi" xlink:type="simple">10.3897/zookeys.1187.109608.figures32-35</object-id><object-id xmlns:xlink="http://www.w3.org/1999/xlink" content-type="arpha" xlink:type="simple">A158F078-BDF3-5714-9CAA-323410673FE2</object-id><label>Figures 32–35.</label><caption><p><italic><tp:taxon-name><tp:taxon-name-part taxon-name-part-type="genus" reg="Callyntrura">Callyntrura</tp:taxon-name-part><tp:taxon-name-part taxon-name-part-type="species" reg="xinjianensis">xinjianensis</tp:taxon-name-part></tp:taxon-name></italic> sp. nov. <bold>32</bold> cheatotaxy of <abbrev xmlns:xlink="http://www.w3.org/1999/xlink" xlink:title="abdominal segment(s)" id="ABBRID0EMDAG" xlink:type="simple">Abd</abbrev>. I–III (right side, solid black dot meaning absence) <bold>33</bold> SEM photomicrograph of lateral <abbrev xmlns:xlink="http://www.w3.org/1999/xlink" xlink:title="abdominal segment(s)" id="ABBRID0ESDAG" xlink:type="simple">Abd</abbrev>. I (right side) <bold>34</bold> SEM photomicrograph of central <abbrev xmlns:xlink="http://www.w3.org/1999/xlink" xlink:title="abdominal segment(s)" id="ABBRID0EYDAG" xlink:type="simple">Abd</abbrev>. II (right side) <bold>35</bold> SEM photomicrograph of lateral <abbrev xmlns:xlink="http://www.w3.org/1999/xlink" xlink:title="abdominal segment(s)" id="ABBRID0E5DAG" xlink:type="simple">Abd</abbrev>. III (right side). Scale bar: 20 μm.</p></caption><graphic xmlns:xlink="http://www.w3.org/1999/xlink" xlink:href="zookeys-1187-237_article-109608__-g006.jpg" position="float" orientation="portrait" xlink:type="simple" id="oo_956283.jpg"><uri content-type="original_file" xlink:type="simple">https://binary.pensoft.net/fig/956283</uri></graphic></fig><fig id="F7" position="float" orientation="portrait"><object-id xmlns:xlink="http://www.w3.org/1999/xlink" content-type="doi" xlink:type="simple">10.3897/zookeys.1187.109608.figures36-38</object-id><object-id xmlns:xlink="http://www.w3.org/1999/xlink" content-type="arpha" xlink:type="simple">87F20828-D1FA-56F8-8248-D6785657C586</object-id><label>Figures 36–38.</label><caption><p><italic><tp:taxon-name><tp:taxon-name-part taxon-name-part-type="genus" reg="Callyntrura">Callyntrura</tp:taxon-name-part><tp:taxon-name-part taxon-name-part-type="species" reg="xinjianensis">xinjianensis</tp:taxon-name-part></tp:taxon-name></italic> sp. nov. <bold>36</bold> chaetotaxy of <abbrev xmlns:xlink="http://www.w3.org/1999/xlink" xlink:title="abdominal segment(s)" id="ABBRID0E3EAG" xlink:type="simple">Abd</abbrev>. IV (right side, solid black dot meaning absence) <bold>37</bold> photomicrograph of posterior-lateral <abbrev xmlns:xlink="http://www.w3.org/1999/xlink" xlink:title="abdominal segment(s)" id="ABBRID0ECFAG" xlink:type="simple">Abd</abbrev>. IV (right side) <bold>38</bold> chaetotaxy of <abbrev xmlns:xlink="http://www.w3.org/1999/xlink" xlink:title="abdominal segment(s)" id="ABBRID0EIFAG" xlink:type="simple">Abd</abbrev>. V (right side). Scale bars: 20 μm.</p></caption><graphic xmlns:xlink="http://www.w3.org/1999/xlink" xlink:href="zookeys-1187-237_article-109608__-g007.jpg" position="float" orientation="portrait" xlink:type="simple" id="oo_956284.jpg"><uri content-type="original_file" xlink:type="simple">https://binary.pensoft.net/fig/956284</uri></graphic></fig><fig id="F8" position="float" orientation="portrait"><object-id xmlns:xlink="http://www.w3.org/1999/xlink" content-type="doi" xlink:type="simple">10.3897/zookeys.1187.109608.figures39-48</object-id><object-id xmlns:xlink="http://www.w3.org/1999/xlink" content-type="arpha" xlink:type="simple">B013553D-2E55-5C5E-B893-949EF0B87E5A</object-id><label>Figures 39–48.</label><caption><p><italic><tp:taxon-name><tp:taxon-name-part taxon-name-part-type="genus" reg="Callyntrura">Callyntrura</tp:taxon-name-part><tp:taxon-name-part taxon-name-part-type="species" reg="xinjianensis">xinjianensis</tp:taxon-name-part></tp:taxon-name></italic> sp. nov. <bold>39</bold> anterior face of ventral tube <bold>40</bold> posterior face of ventral tube apically <bold>41</bold> lateral flap of ventral tube <bold>42</bold> manubrial plaque (dorsal view) <bold>43</bold> SEM photomicrographs of mucro (lateral view from internal side) <bold>44</bold> SEM photomicrographs of mucro (lateral view from external side) <bold>45</bold> mucro (upper view) <bold>46, 47</bold> scales on body <bold>48</bold> scale on antenna and furcula. Scale bars: 20 μm.</p></caption><graphic xmlns:xlink="http://www.w3.org/1999/xlink" xlink:href="zookeys-1187-237_article-109608__-g008.jpg" position="float" orientation="portrait" xlink:type="simple" id="oo_956285.jpg"><uri content-type="original_file" xlink:type="simple">https://binary.pensoft.net/fig/956285</uri></graphic></fig></tp:treatment-sec><tp:treatment-sec sec-type="etymology" id="SECID0E2GAG"><title>Etymology.</title><p>Named after its locality: Xinjian District.</p></tp:treatment-sec><tp:treatment-sec sec-type="ecology" id="SECID0EAHAG"><title>Ecology.</title><p>Found in the leaf litter, mainly composed of bamboo.</p></tp:treatment-sec></tp:taxon-treatment>
