# Supplementary material for: ﻿Description of three new species of Callyntrura (Japonphysa) (Collembola, Entomobryidae) from China with the aid of DNA barcoding
Source: Zookeys. 2023 Dec 21;1187:237–60. doi: 10.3897/zookeys.1187.109608 (PMC10756065; doi:10.3897/zookeys.1187.109608)
Supplement: XML Treatment for Callyntrura (Japonphysa) tongguensis [file zookeys.1187.109608-treatment3.xml]

<!DOCTYPE tp:taxon-treatment
  PUBLIC "-//TaxonX//DTD Taxonomic Treatment Publishing DTD v0 20100105//EN" "tax-treatment-NSO.dtd">
<tp:taxon-treatment xmlns:tp="http://www.plazi.org/taxpub"><tp:treatment-meta><kwd-group><label>Taxon classification</label><kwd>
              <named-content content-type="kingdom">Animalia</named-content>
            </kwd><kwd>
              <named-content content-type="order">Entomobryomorpha</named-content>
            </kwd><kwd>
              <named-content content-type="family">Paronellidae</named-content>
            </kwd></kwd-group><mixed-citation publication-type="journal"><person-group><name><surname>Jing</surname><given-names>Mei-Dong</given-names></name><name><surname>Ding</surname><given-names>Yin-Huan</given-names></name><name><surname>Ма</surname><given-names>Yi-Tong</given-names></name></person-group><article-title>﻿Description of three new species of <italic><tp:taxon-name><tp:taxon-name-part taxon-name-part-type="genus" reg="Callyntrura">Callyntrura</tp:taxon-name-part></tp:taxon-name></italic> (<tp:taxon-name><tp:taxon-name-part taxon-name-part-type="genus" reg="Japonphysa">Japonphysa</tp:taxon-name-part></tp:taxon-name>) (<tp:taxon-name><tp:taxon-name-part taxon-name-part-type="order">Collembola</tp:taxon-name-part></tp:taxon-name>, <tp:taxon-name><tp:taxon-name-part taxon-name-part-type="family">Entomobryidae</tp:taxon-name-part></tp:taxon-name>) from China with the aid of DNA barcoding</article-title><source>Zookeys</source><day>21</day><month>12</month><year>2023</year><volume>1187</volume><fpage>237</fpage><lpage>260</lpage><pub-id pub-id-type="doi">10.3897/zookeys.1187.109608</pub-id></mixed-citation></tp:treatment-meta><tp:nomenclature><label>﻿</label><tp:taxon-name><object-id xmlns:xlink="http://www.w3.org/1999/xlink" content-type="arpha" xlink:type="simple">74784451-9396-5BB8-ADB7-39EB554B29AB</object-id><tp:taxon-name-part taxon-name-part-type="genus" reg="Callyntrura">Callyntrura</tp:taxon-name-part> (<tp:taxon-name-part taxon-name-part-type="subgenus" reg="Japonphysa">Japonphysa</tp:taxon-name-part>) <tp:taxon-name-part taxon-name-part-type="species" reg="tongguensis">tongguensis</tp:taxon-name-part><object-id xmlns:xlink="http://www.w3.org/1999/xlink" content-type="zoobank" xlink:type="simple">https://zoobank.org/E6007F8F-1468-44D3-B5F1-E209ED68279A</object-id></tp:taxon-name><tp:taxon-status xmlns:xlink="http://www.w3.org/1999/xlink" xlink:type="simple">sp. nov.</tp:taxon-status><xref ref-type="fig" rid="F9">Figs 49–50</xref><xref ref-type="fig" rid="F10">, 51–56</xref><xref ref-type="fig" rid="F11">, 57–59</xref><xref ref-type="fig" rid="F12">, 60</xref><xref ref-type="fig" rid="F13">, 61, 62</xref><xref ref-type="fig" rid="F14">, 63–70</xref><xref ref-type="table" rid="T1">, Table 1</xref></tp:nomenclature><tp:treatment-sec sec-type="type material" id="SECID0EMJAG"><title>Type material.</title><p><bold><italic>Holotype</italic>.</bold> ♀ on slide, China, Jiangxi Province, Yichun City, Tonggu County, Tonggu Park, 9-XI-2020, <named-content xmlns:xlink="http://www.w3.org/1999/xlink" content-type="dwc:verbatimCoordinates" xlink:type="simple"><named-content content-type="geo-json" specific-use="{&#34;type&#34;:&#34;Point&#34;,&#34;coordinates&#34;:[114.376667,31.913889]}" id="NCID0E1JAG" xlink:type="simple">31°54'50"N, 114°22'36"E</named-content></named-content>, 239 m asl, sample number 1235. <bold><italic>Paratypes</italic>.</bold> 2 ♀♀ on slides, same data as holotype. All collected by Y-T Ma.</p></tp:treatment-sec><tp:treatment-sec sec-type="description" id="SECID0EDKAG"><title>Description.</title><p><bold><italic>Size</italic>.</bold> Body length up to 2.23 mm.</p><p><bold><italic>Coloration</italic>.</bold> Ground colour pale yellow; antennae with scattered brown pigment; eye patches dark blue; brown stripe present from head to <abbrev xmlns:xlink="http://www.w3.org/1999/xlink" xlink:title="abdominal segment(s)" id="ABBRID0EVKAG" xlink:type="simple">Abd</abbrev>. III laterally; middle part of <abbrev xmlns:xlink="http://www.w3.org/1999/xlink" xlink:title="abdominal segment(s)" id="ABBRID0EZKAG" xlink:type="simple">Abd</abbrev>. II–III with brown pigment; medial and posterior margin of <abbrev xmlns:xlink="http://www.w3.org/1999/xlink" xlink:title="abdominal segment(s)" id="ABBRID0E4KAG" xlink:type="simple">Abd</abbrev>. IV with pair of irregular brown patches, respectively; brown pigment scattered on antennae and legs (Figs <xref ref-type="fig" rid="F9">49</xref>, <xref ref-type="fig" rid="F9">50</xref>).</p><fig id="F9" position="float" orientation="portrait"><object-id xmlns:xlink="http://www.w3.org/1999/xlink" content-type="doi" xlink:type="simple">10.3897/zookeys.1187.109608.figures49-50</object-id><object-id xmlns:xlink="http://www.w3.org/1999/xlink" content-type="arpha" xlink:type="simple">2290A43A-AD1F-5FB0-9606-0F51A0EADCF3</object-id><label>Figures 49, 50.</label><caption><p>Habitus of <italic><tp:taxon-name><tp:taxon-name-part taxon-name-part-type="genus" reg="Callyntrura">Callyntrura</tp:taxon-name-part><tp:taxon-name-part taxon-name-part-type="species" reg="tongguensis">tongguensis</tp:taxon-name-part></tp:taxon-name></italic> sp. nov. (lateral view). Scale bars: 50 μm.</p></caption><graphic xmlns:xlink="http://www.w3.org/1999/xlink" xlink:href="zookeys-1187-237_article-109608__-g009.jpg" position="float" orientation="portrait" xlink:type="simple" id="oo_956286.jpg"><uri content-type="original_file" xlink:type="simple">https://binary.pensoft.net/fig/956286</uri></graphic></fig><p><bold><italic>Head</italic>.</bold> Antenna not annulated and 1.45–1.49 times length of body. Ratio of <abbrev xmlns:xlink="http://www.w3.org/1999/xlink" xlink:title="antennal segment(s)" id="ABBRID0EIMAG" xlink:type="simple">Ant</abbrev>. I–IV as 1.00/0.90–0.98/0.58–0.63/1.50–1.54. Distal part of <abbrev xmlns:xlink="http://www.w3.org/1999/xlink" xlink:title="antennal segment(s)" id="ABBRID0EMMAG" xlink:type="simple">Ant</abbrev>. IV with many sensory chaetae and normal ciliate chaetae, without apical bulb (Fig. <xref ref-type="fig" rid="F10">51</xref>). <abbrev xmlns:xlink="http://www.w3.org/1999/xlink" xlink:title="antennal segment(s)" id="ABBRID0EUMAG" xlink:type="simple">Ant</abbrev>. III organ not clearly seen. Dorsal chaetotaxy of head as in Fig. <xref ref-type="fig" rid="F10">52</xref>, An series with six <abbrev xmlns:xlink="http://www.w3.org/1999/xlink" xlink:title="macrochaeta(e)" id="ABBRID0E3MAG" xlink:type="simple">mac</abbrev>, A with four <abbrev xmlns:xlink="http://www.w3.org/1999/xlink" xlink:title="macrochaeta(e)" id="ABBRID0EANAG" xlink:type="simple">mac</abbrev> or <abbrev xmlns:xlink="http://www.w3.org/1999/xlink" xlink:title="mesochaeta(e)" id="ABBRID0EENAG" xlink:type="simple">mes</abbrev>, S with eight <abbrev xmlns:xlink="http://www.w3.org/1999/xlink" xlink:title="macrochaeta(e)" id="ABBRID0EINAG" xlink:type="simple">mac</abbrev>, P with two <abbrev xmlns:xlink="http://www.w3.org/1999/xlink" xlink:title="macrochaeta(e)" id="ABBRID0EMNAG" xlink:type="simple">mac</abbrev>. Eyes 8+8, G &amp; H smaller than others; interocular chaetae as p, r, t; frontal spines 4+4, all serrate. Prelabral chaetae four, ciliate; labral chaetae 5, 5, 4, smooth and pointed, a0, a1 longer than a2; labral papillae absent (Fig. <xref ref-type="fig" rid="F10">53</xref>). Basal chaeta on maxillary outer lobe thick and blunt; sublobal plate with three smooth chaetae-like processes (Fig. <xref ref-type="fig" rid="F10">54</xref>). Lateral process (l. p.) of labial palp E differentiated, as thick as normal chaeta, with tip not reaching apex of papilla E (Fig. <xref ref-type="fig" rid="F10">55</xref>). Labial base with MREL<sub>1</sub>L<sub>2</sub>, all ciliate and R 0.53–0.68 length of M (Fig. <xref ref-type="fig" rid="F10">56</xref>).</p><fig id="F10" position="float" orientation="portrait"><object-id xmlns:xlink="http://www.w3.org/1999/xlink" content-type="doi" xlink:type="simple">10.3897/zookeys.1187.109608.figures51-56</object-id><object-id xmlns:xlink="http://www.w3.org/1999/xlink" content-type="arpha" xlink:type="simple">88B0A653-0F5C-5383-B423-969D3179A2D2</object-id><label>Figures 51–56.</label><caption><p><italic><tp:taxon-name><tp:taxon-name-part taxon-name-part-type="genus" reg="Callyntrura">Callyntrura</tp:taxon-name-part><tp:taxon-name-part taxon-name-part-type="species" reg="tongguensis">tongguensis</tp:taxon-name-part></tp:taxon-name></italic> sp. nov. <bold>51</bold> apex of <abbrev xmlns:xlink="http://www.w3.org/1999/xlink" xlink:title="antennal segment(s)" id="ABBRID0EZOAG" xlink:type="simple">Ant</abbrev>. IV (dorsal view) <bold>52</bold> dorsal head (right side) <bold>53</bold> prelabrum and labrum <bold>54</bold> maxillary palp and outer lobe (right side) <bold>55</bold> labial palp E (right side) <bold>56</bold> labial base (left side). Scale bars: 20 μm.</p></caption><graphic xmlns:xlink="http://www.w3.org/1999/xlink" xlink:href="zookeys-1187-237_article-109608__-g010.jpg" position="float" orientation="portrait" xlink:type="simple" id="oo_956287.jpg"><uri content-type="original_file" xlink:type="simple">https://binary.pensoft.net/fig/956287</uri></graphic></fig><p><bold><italic>Thorax</italic>.</bold> Tergal <abbrev xmlns:xlink="http://www.w3.org/1999/xlink" xlink:title="specialised microchaeta(e)" id="ABBRID0ETPAG" xlink:type="simple">ms</abbrev> formula on <abbrev xmlns:xlink="http://www.w3.org/1999/xlink" xlink:title="thoracic segment(s)" id="ABBRID0EXPAG" xlink:type="simple">Th</abbrev>. II–<abbrev xmlns:xlink="http://www.w3.org/1999/xlink" xlink:title="abdominal segment(s)" id="ABBRID0E2PAG" xlink:type="simple">Abd</abbrev>. V as 1, 0/1, 0, 1, 0, 0, <abbrev xmlns:xlink="http://www.w3.org/1999/xlink" xlink:title="specialized ordinary chaeta(e)" id="ABBRID0E6PAG" xlink:type="simple">sens</abbrev> as 1, 1/0, 2, 2, 37–41, 3 (Figs <xref ref-type="fig" rid="F11">57</xref>, <xref ref-type="fig" rid="F12">60</xref>–<xref ref-type="fig" rid="F13">62</xref>). <abbrev xmlns:xlink="http://www.w3.org/1999/xlink" xlink:title="thoracic segment(s)" id="ABBRID0EPQAG" xlink:type="simple">Th</abbrev>. II with medial five (m1, m4, m4p, a5, m5) <abbrev xmlns:xlink="http://www.w3.org/1999/xlink" xlink:title="macrochaeta(e)" id="ABBRID0ETQAG" xlink:type="simple">mac</abbrev>, posterior ten (p1i, p1, p2, p2a, p2a2, p2p, p2e, p2ep, p3, p4) <abbrev xmlns:xlink="http://www.w3.org/1999/xlink" xlink:title="macrochaeta(e)" id="ABBRID0EXQAG" xlink:type="simple">mac</abbrev>, one <abbrev xmlns:xlink="http://www.w3.org/1999/xlink" xlink:title="specialised microchaeta(e)" id="ABBRID0E2QAG" xlink:type="simple">ms</abbrev> and one <abbrev xmlns:xlink="http://www.w3.org/1999/xlink" xlink:title="specialized ordinary chaeta(e)" id="ABBRID0E6QAG" xlink:type="simple">sens</abbrev>. <abbrev xmlns:xlink="http://www.w3.org/1999/xlink" xlink:title="thoracic segment(s)" id="ABBRID0EDRAG" xlink:type="simple">Th</abbrev>. III with anterior-lateral five (a4, a5, m5, a6i, a6), usually posterior 15 (p1i2a rarely absent) <abbrev xmlns:xlink="http://www.w3.org/1999/xlink" xlink:title="macrochaeta(e)" id="ABBRID0EHRAG" xlink:type="simple">mac</abbrev>, one <abbrev xmlns:xlink="http://www.w3.org/1999/xlink" xlink:title="specialized ordinary chaeta(e)" id="ABBRID0ELRAG" xlink:type="simple">sens</abbrev> (Fig. <xref ref-type="fig" rid="F11">57</xref>). Trochanteral organ with 63–81 chaetae (Fig. <xref ref-type="fig" rid="F11">58</xref>). Tenent hair clavate, 1.10–1.15 as long as inner edge of unguis; unguis with four inner teeth, most distal tooth very faint, basal pair located at 0.37–0.41 distance from base of inner edge of unguis, unpaired teeth at 0.58–0.61 and 0.70–0.78 distance from base, respectively; unguiculus lanceolate, with one inner tooth and outer edge slightly serrate (Fig. <xref ref-type="fig" rid="F11">59</xref>).</p><fig id="F11" position="float" orientation="portrait"><object-id xmlns:xlink="http://www.w3.org/1999/xlink" content-type="doi" xlink:type="simple">10.3897/zookeys.1187.109608.figures57-59</object-id><object-id xmlns:xlink="http://www.w3.org/1999/xlink" content-type="arpha" xlink:type="simple">2A092DEE-06C8-58F2-9AC5-85E16A9E72F9</object-id><label>Figures 57–59.</label><caption><p><italic><tp:taxon-name><tp:taxon-name-part taxon-name-part-type="genus" reg="Callyntrura">Callyntrura</tp:taxon-name-part><tp:taxon-name-part taxon-name-part-type="species" reg="tongguensis">tongguensis</tp:taxon-name-part></tp:taxon-name></italic> sp. nov. <bold>57</bold> chaetotaxy of <abbrev xmlns:xlink="http://www.w3.org/1999/xlink" xlink:title="thoracic segment(s)" id="ABBRID0EQSAG" xlink:type="simple">Th</abbrev>. II–III (right side, solid black dot meaning absence) <bold>58</bold> trochanteral organ <bold>59</bold> hind foot complex (lateral view). Scale bars: 20 μm.</p></caption><graphic xmlns:xlink="http://www.w3.org/1999/xlink" xlink:href="zookeys-1187-237_article-109608__-g011.jpg" position="float" orientation="portrait" xlink:type="simple" id="oo_956288.jpg"><uri content-type="original_file" xlink:type="simple">https://binary.pensoft.net/fig/956288</uri></graphic></fig><p><bold><italic>Abdomen</italic>.</bold> Range of <abbrev xmlns:xlink="http://www.w3.org/1999/xlink" xlink:title="abdominal segment(s)" id="ABBRID0EETAG" xlink:type="simple">Abd</abbrev>. IV length as 10.00–12.00 times as dorsal axial length of <abbrev xmlns:xlink="http://www.w3.org/1999/xlink" xlink:title="abdominal segment(s)" id="ABBRID0EITAG" xlink:type="simple">Abd</abbrev>. III. <abbrev xmlns:xlink="http://www.w3.org/1999/xlink" xlink:title="abdominal segment(s)" id="ABBRID0EMTAG" xlink:type="simple">Abd</abbrev>. I usually with 11 (a1–3, a5i, a5, a5p, m2–4, m4i, p5 rarely absent) <abbrev xmlns:xlink="http://www.w3.org/1999/xlink" xlink:title="macrochaeta(e)" id="ABBRID0EQTAG" xlink:type="simple">mac</abbrev> and one <abbrev xmlns:xlink="http://www.w3.org/1999/xlink" xlink:title="specialised microchaeta(e)" id="ABBRID0EUTAG" xlink:type="simple">ms</abbrev>. <abbrev xmlns:xlink="http://www.w3.org/1999/xlink" xlink:title="abdominal segment(s)" id="ABBRID0EYTAG" xlink:type="simple">Abd</abbrev>. II with central six (a2, a3, m3, m3e, m3ei, m3ep), lateral three (m5, a6, p6) <abbrev xmlns:xlink="http://www.w3.org/1999/xlink" xlink:title="macrochaeta(e)" id="ABBRID0E3TAG" xlink:type="simple">mac</abbrev>. <abbrev xmlns:xlink="http://www.w3.org/1999/xlink" xlink:title="abdominal segment(s)" id="ABBRID0EAUAG" xlink:type="simple">Abd</abbrev>. III with central two (a2, m3), lateral three (am6, pm6, p6) <abbrev xmlns:xlink="http://www.w3.org/1999/xlink" xlink:title="macrochaeta(e)" id="ABBRID0EEUAG" xlink:type="simple">mac</abbrev> and 10–14 <abbrev xmlns:xlink="http://www.w3.org/1999/xlink" xlink:title="mesochaeta(e)" id="ABBRID0EIUAG" xlink:type="simple">mes</abbrev> (Fig. <xref ref-type="fig" rid="F12">60</xref>). <abbrev xmlns:xlink="http://www.w3.org/1999/xlink" xlink:title="abdominal segment(s)" id="ABBRID0EQUAG" xlink:type="simple">Abd</abbrev>. IV with 35–39 elongate and two (as, ps) normal <abbrev xmlns:xlink="http://www.w3.org/1999/xlink" xlink:title="specialized ordinary chaeta(e)" id="ABBRID0EUUAG" xlink:type="simple">sens</abbrev>, medial 15–18 and posterior 18–23 <abbrev xmlns:xlink="http://www.w3.org/1999/xlink" xlink:title="macrochaeta(e)" id="ABBRID0EYUAG" xlink:type="simple">mac</abbrev> or <abbrev xmlns:xlink="http://www.w3.org/1999/xlink" xlink:title="mesochaeta(e)" id="ABBRID0E3UAG" xlink:type="simple">mes</abbrev>, lateral 8–9 <abbrev xmlns:xlink="http://www.w3.org/1999/xlink" xlink:title="macrochaeta(e)" id="ABBRID0EAVAG" xlink:type="simple">mac</abbrev> (Fig. <xref ref-type="fig" rid="F13">61</xref>). <abbrev xmlns:xlink="http://www.w3.org/1999/xlink" xlink:title="abdominal segment(s)" id="ABBRID0EIVAG" xlink:type="simple">Abd</abbrev>. V with three <abbrev xmlns:xlink="http://www.w3.org/1999/xlink" xlink:title="specialized ordinary chaeta(e)" id="ABBRID0EMVAG" xlink:type="simple">sens</abbrev> (Fig. <xref ref-type="fig" rid="F13">62</xref>). Ventral tube with 25–29 ciliate chaetae on each side anteriorly (Fig. <xref ref-type="fig" rid="F14">63</xref>); numerous ciliate chaetae and 2–3 apical smooth chaetae posteriorly (Fig. <xref ref-type="fig" rid="F14">64</xref>); 17–24 smooth and 10–17 ciliate chaetae on each lateral flap (Fig. <xref ref-type="fig" rid="F14">65</xref>). Manubrial plaque with four ciliate <abbrev xmlns:xlink="http://www.w3.org/1999/xlink" xlink:title="macrochaeta(e)" id="ABBRID0EAWAG" xlink:type="simple">mac</abbrev> and one pseudopore (Fig. <xref ref-type="fig" rid="F14">66</xref>). Dens without spines. Mucro with six (v1, v2, v3, d1, d2, i.l.) teeth (Fig. <xref ref-type="fig" rid="F14">67</xref>).</p><p><bold><italic>Scales</italic>.</bold> Scales present on head, body, legs (Figs <xref ref-type="fig" rid="F14">68</xref>, <xref ref-type="fig" rid="F14">69</xref>); <abbrev xmlns:xlink="http://www.w3.org/1999/xlink" xlink:title="antennal segment(s)" id="ABBRID0E2WAG" xlink:type="simple">Ant</abbrev>. I–III and ventral side of manubrium and dens with narrower scales (Fig. <xref ref-type="fig" rid="F14">70</xref>). <abbrev xmlns:xlink="http://www.w3.org/1999/xlink" xlink:title="antennal segment(s)" id="ABBRID0EDXAG" xlink:type="simple">Ant</abbrev>. IV, ventral tube and tenaculum without scales.</p><fig id="F12" position="float" orientation="portrait"><object-id xmlns:xlink="http://www.w3.org/1999/xlink" content-type="doi" xlink:type="simple">10.3897/zookeys.1187.109608.figure60</object-id><object-id xmlns:xlink="http://www.w3.org/1999/xlink" content-type="arpha" xlink:type="simple">FB75E86F-D10B-55C8-B23E-6811D2D0F970</object-id><label>Figure 60.</label><caption><p>Chaetotaxy of <abbrev xmlns:xlink="http://www.w3.org/1999/xlink" xlink:title="abdominal segment(s)" id="ABBRID0EPXAG" xlink:type="simple">Abd</abbrev>. I–III of <italic><tp:taxon-name><tp:taxon-name-part taxon-name-part-type="genus" reg="Callyntrura">Callyntrura</tp:taxon-name-part><tp:taxon-name-part taxon-name-part-type="species" reg="tongguensis">tongguensis</tp:taxon-name-part></tp:taxon-name></italic> sp. nov. (right side, solid black dot meaning absence). Scale bar: 20 μm.</p></caption><graphic xmlns:xlink="http://www.w3.org/1999/xlink" xlink:href="zookeys-1187-237_article-109608__-g012.jpg" position="float" orientation="portrait" xlink:type="simple" id="oo_956289.jpg"><uri content-type="original_file" xlink:type="simple">https://binary.pensoft.net/fig/956289</uri></graphic></fig><fig id="F13" position="float" orientation="portrait"><object-id xmlns:xlink="http://www.w3.org/1999/xlink" content-type="doi" xlink:type="simple">10.3897/zookeys.1187.109608.figures61-62</object-id><object-id xmlns:xlink="http://www.w3.org/1999/xlink" content-type="arpha" xlink:type="simple">578EDE31-D80F-57A1-A29E-5CCD0B3C16F7</object-id><label>Figures 61, 62.</label><caption><p><italic><tp:taxon-name><tp:taxon-name-part taxon-name-part-type="genus" reg="Callyntrura">Callyntrura</tp:taxon-name-part><tp:taxon-name-part taxon-name-part-type="species" reg="tongguensis">tongguensis</tp:taxon-name-part></tp:taxon-name></italic> sp. nov. <bold>61</bold> chaetotaxy of <abbrev xmlns:xlink="http://www.w3.org/1999/xlink" xlink:title="abdominal segment(s)" id="ABBRID0EYYAG" xlink:type="simple">Abd</abbrev>. IV (right side, solid black dot meaning absence) <bold>62</bold> chaetotaxy of <abbrev xmlns:xlink="http://www.w3.org/1999/xlink" xlink:title="abdominal segment(s)" id="ABBRID0E5YAG" xlink:type="simple">Abd</abbrev>. V (right side). Scale bars: 20 μm.</p></caption><graphic xmlns:xlink="http://www.w3.org/1999/xlink" xlink:href="zookeys-1187-237_article-109608__-g013.jpg" position="float" orientation="portrait" xlink:type="simple" id="oo_956290.jpg"><uri content-type="original_file" xlink:type="simple">https://binary.pensoft.net/fig/956290</uri></graphic></fig><fig id="F14" position="float" orientation="portrait"><object-id xmlns:xlink="http://www.w3.org/1999/xlink" content-type="doi" xlink:type="simple">10.3897/zookeys.1187.109608.figures63-70</object-id><object-id xmlns:xlink="http://www.w3.org/1999/xlink" content-type="arpha" xlink:type="simple">70DC6FB3-46D7-5625-B1F0-0BD6643AC243</object-id><label>Figures 63–70.</label><caption><p><italic><tp:taxon-name><tp:taxon-name-part taxon-name-part-type="genus" reg="Callyntrura">Callyntrura</tp:taxon-name-part><tp:taxon-name-part taxon-name-part-type="species" reg="tongguensis">tongguensis</tp:taxon-name-part></tp:taxon-name></italic> sp. nov. <bold>63</bold> anterior face of ventral tube <bold>64</bold> posterior face of ventral tube apically <bold>65</bold> lateral flap of ventral tube <bold>66</bold> manubrial plaque (dorsal view) <bold>67</bold> mucro (lateral view from internal side) <bold>68, 69</bold> scales on body <bold>70</bold> scale on antenna and furcula. Scale bars: 20 μm.</p></caption><graphic xmlns:xlink="http://www.w3.org/1999/xlink" xlink:href="zookeys-1187-237_article-109608__-g014.jpg" position="float" orientation="portrait" xlink:type="simple" id="oo_956291.jpg"><uri content-type="original_file" xlink:type="simple">https://binary.pensoft.net/fig/956291</uri></graphic></fig></tp:treatment-sec><tp:treatment-sec sec-type="etymology" id="SECID0EN1AG"><title>Etymology.</title><p>Named after its locality: Tonggu County.</p></tp:treatment-sec><tp:treatment-sec sec-type="ecology" id="SECID0ES1AG"><title>Ecology.</title><p>Found in the leaf litter.</p></tp:treatment-sec><tp:treatment-sec><!--Section generated to contain objects referenced in tp:taxon-treatment.--><table-wrap id="T1" position="float" orientation="portrait"><label>Table 1.</label><caption><p>Variation of tergal chaetotaxy of the new species (?, chaetotaxy not seen clearly).</p></caption><table id="TID0E5IBG" rules="all"><tbody><tr><th rowspan="2" colspan="1">Species</th><th rowspan="2" colspan="1">Specimen number</th><th rowspan="1" colspan="1"><abbrev xmlns:xlink="http://www.w3.org/1999/xlink" xlink:title="thoracic segment(s)" id="ABBRID0EDLAE" xlink:type="simple">Th</abbrev>. II</th><th rowspan="1" colspan="1"><abbrev xmlns:xlink="http://www.w3.org/1999/xlink" xlink:title="thoracic segment(s)" id="ABBRID0ELLAE" xlink:type="simple">Th</abbrev>. III</th><th rowspan="2" colspan="1"><abbrev xmlns:xlink="http://www.w3.org/1999/xlink" xlink:title="abdominal segment(s)" id="ABBRID0ETLAE" xlink:type="simple">Abd</abbrev>. I</th><th rowspan="1" colspan="1"><abbrev xmlns:xlink="http://www.w3.org/1999/xlink" xlink:title="abdominal segment(s)" id="ABBRID0E2LAE" xlink:type="simple">Abd</abbrev>. III</th><th rowspan="1" colspan="2"><abbrev xmlns:xlink="http://www.w3.org/1999/xlink" xlink:title="abdominal segment(s)" id="ABBRID0EDMAE" xlink:type="simple">Abd</abbrev>. IV</th></tr><tr><th rowspan="1" colspan="1">posterior</th><th rowspan="1" colspan="1">posterior</th><th rowspan="1" colspan="1">lateral</th><th rowspan="1" colspan="1">medial</th><th rowspan="1" colspan="1">posterior</th></tr><tr><td rowspan="10" colspan="1"><italic><tp:taxon-name><tp:taxon-name-part taxon-name-part-type="genus" reg="Callyntrura">Callyntrura</tp:taxon-name-part><tp:taxon-name-part taxon-name-part-type="species" reg="xinjianensis">xinjianensis</tp:taxon-name-part></tp:taxon-name></italic> sp. nov.</td><td rowspan="1" colspan="1">1242-2A</td><td rowspan="1" colspan="1">9+?</td><td rowspan="1" colspan="1">12+13</td><td rowspan="1" colspan="1">7+7</td><td rowspan="1" colspan="1">?+?</td><td rowspan="1" colspan="1">16+17</td><td rowspan="1" colspan="1">23+24</td></tr><tr><td rowspan="1" colspan="1">1242-2B</td><td rowspan="1" colspan="1">8+8</td><td rowspan="1" colspan="1">14+14</td><td rowspan="1" colspan="1">7+7</td><td rowspan="1" colspan="1">12+12</td><td rowspan="1" colspan="1">16+17</td><td rowspan="1" colspan="1">23+24</td></tr><tr><td rowspan="1" colspan="1">1242-2C</td><td rowspan="1" colspan="1">8+8</td><td rowspan="1" colspan="1">12+13</td><td rowspan="1" colspan="1">7+7</td><td rowspan="1" colspan="1">13+13</td><td rowspan="1" colspan="1">16+17</td><td rowspan="1" colspan="1">17+17</td></tr><tr><td rowspan="1" colspan="1">1242-3A</td><td rowspan="1" colspan="1">9+9</td><td rowspan="1" colspan="1">12+13</td><td rowspan="1" colspan="1">7+7</td><td rowspan="1" colspan="1">12+14</td><td rowspan="1" colspan="1">17+?</td><td rowspan="1" colspan="1">18+21</td></tr><tr><td rowspan="1" colspan="1">1242-3B</td><td rowspan="1" colspan="1">9+9</td><td rowspan="1" colspan="1">13+13</td><td rowspan="1" colspan="1">7+7</td><td rowspan="1" colspan="1">11+13</td><td rowspan="1" colspan="1">15+16</td><td rowspan="1" colspan="1">17+17</td></tr><tr><td rowspan="1" colspan="1">1242-3C</td><td rowspan="1" colspan="1">9+9</td><td rowspan="1" colspan="1">14+14</td><td rowspan="1" colspan="1">8+8</td><td rowspan="1" colspan="1">11+11</td><td rowspan="1" colspan="1">16+16</td><td rowspan="1" colspan="1">23+24</td></tr><tr><td rowspan="1" colspan="1">1243-3A</td><td rowspan="1" colspan="1">9+9</td><td rowspan="1" colspan="1">13+13</td><td rowspan="1" colspan="1">7+7</td><td rowspan="1" colspan="1">12+?</td><td rowspan="1" colspan="1">15+?</td><td rowspan="1" colspan="1">14+18</td></tr><tr><td rowspan="1" colspan="1">1243-3B</td><td rowspan="1" colspan="1">9+?</td><td rowspan="1" colspan="1">14+14</td><td rowspan="1" colspan="1">7+8</td><td rowspan="1" colspan="1">10+12</td><td rowspan="1" colspan="1">16+16</td><td rowspan="1" colspan="1">16+19</td></tr><tr><td rowspan="1" colspan="1">1243-3C</td><td rowspan="1" colspan="1">9+9</td><td rowspan="1" colspan="1">12+13</td><td rowspan="1" colspan="1">8+8</td><td rowspan="1" colspan="1">14+?</td><td rowspan="1" colspan="1">?+?</td><td rowspan="1" colspan="1">18+23</td></tr><tr><td rowspan="1" colspan="1">1243-3D</td><td rowspan="1" colspan="1">8+9</td><td rowspan="1" colspan="1">13+14</td><td rowspan="1" colspan="1">7+7</td><td rowspan="1" colspan="1">11+?</td><td rowspan="1" colspan="1">15+16</td><td rowspan="1" colspan="1">13+14</td></tr><tr><td rowspan="3" colspan="1"><italic><tp:taxon-name><tp:taxon-name-part taxon-name-part-type="genus" reg="Callyntrura">C.</tp:taxon-name-part><tp:taxon-name-part taxon-name-part-type="species" reg="tongguensis">tongguensis</tp:taxon-name-part></tp:taxon-name></italic> sp. nov.</td><td rowspan="1" colspan="1">1235-3A</td><td rowspan="1" colspan="1">10+10</td><td rowspan="1" colspan="1">15+15</td><td rowspan="1" colspan="1">11+11</td><td rowspan="1" colspan="1">16+16</td><td rowspan="1" colspan="1">15+15</td><td rowspan="1" colspan="1">19+22</td></tr><tr><td rowspan="1" colspan="1">1235-3B</td><td rowspan="1" colspan="1">10+10</td><td rowspan="1" colspan="1">14+15</td><td rowspan="1" colspan="1">11+11</td><td rowspan="1" colspan="1">14+14</td><td rowspan="1" colspan="1">17+17</td><td rowspan="1" colspan="1">20+23</td></tr><tr><td rowspan="1" colspan="1">1235-3C</td><td rowspan="1" colspan="1">10+10</td><td rowspan="1" colspan="1">15+15</td><td rowspan="1" colspan="1">10+11</td><td rowspan="1" colspan="1">16+?</td><td rowspan="1" colspan="1">17+18</td><td rowspan="1" colspan="1">18+19</td></tr><tr><td rowspan="9" colspan="1"><italic><tp:taxon-name><tp:taxon-name-part taxon-name-part-type="genus" reg="Callyntrura">C.</tp:taxon-name-part><tp:taxon-name-part taxon-name-part-type="species" reg="raoi">raoi</tp:taxon-name-part></tp:taxon-name></italic> sp. nov.</td><td rowspan="1" colspan="1">1244-1A</td><td rowspan="1" colspan="1">10+10</td><td rowspan="1" colspan="1">14+14</td><td rowspan="1" colspan="1">8+9</td><td rowspan="1" colspan="1">10+?</td><td rowspan="1" colspan="1">17+17</td><td rowspan="1" colspan="1">10+11</td></tr><tr><td rowspan="1" colspan="1">1244-1B</td><td rowspan="1" colspan="1">10+10</td><td rowspan="1" colspan="1">14+14</td><td rowspan="1" colspan="1">?+?</td><td rowspan="1" colspan="1">15+15</td><td rowspan="1" colspan="1">15+15</td><td rowspan="1" colspan="1">14+18</td></tr><tr><td rowspan="1" colspan="1">1244-1C</td><td rowspan="1" colspan="1">10+10</td><td rowspan="1" colspan="1">14+14</td><td rowspan="1" colspan="1">9+?</td><td rowspan="1" colspan="1">14+18</td><td rowspan="1" colspan="1">18+18</td><td rowspan="1" colspan="1">19+27</td></tr><tr><td rowspan="1" colspan="1">1244-3A</td><td rowspan="1" colspan="1">9+9</td><td rowspan="1" colspan="1">14+14</td><td rowspan="1" colspan="1">9+9</td><td rowspan="1" colspan="1">14+?</td><td rowspan="1" colspan="1">15+15</td><td rowspan="1" colspan="1">22+24</td></tr><tr><td rowspan="1" colspan="1">1244-3B</td><td rowspan="1" colspan="1">10+10</td><td rowspan="1" colspan="1">14+14</td><td rowspan="1" colspan="1">8+8</td><td rowspan="1" colspan="1">12+13</td><td rowspan="1" colspan="1">15+15</td><td rowspan="1" colspan="1">17+19</td></tr><tr><td rowspan="1" colspan="1">1244-3C</td><td rowspan="1" colspan="1">10+10</td><td rowspan="1" colspan="1">14+14</td><td rowspan="1" colspan="1">8+8</td><td rowspan="1" colspan="1">12+?</td><td rowspan="1" colspan="1">13+14</td><td rowspan="1" colspan="1">10+11</td></tr><tr><td rowspan="1" colspan="1">1244-4A</td><td rowspan="1" colspan="1">9+10</td><td rowspan="1" colspan="1">14+14</td><td rowspan="1" colspan="1">9+9</td><td rowspan="1" colspan="1">13+?</td><td rowspan="1" colspan="1">12+16</td><td rowspan="1" colspan="1">15+16</td></tr><tr><td rowspan="1" colspan="1">1244-4C</td><td rowspan="1" colspan="1">9+9</td><td rowspan="1" colspan="1">14+14</td><td rowspan="1" colspan="1">9+9</td><td rowspan="1" colspan="1">17+?</td><td rowspan="1" colspan="1">13+14</td><td rowspan="1" colspan="1">12+12</td></tr><tr><td rowspan="1" colspan="1">1244-4D</td><td rowspan="1" colspan="1">10+10</td><td rowspan="1" colspan="1">14+15</td><td rowspan="1" colspan="1">9+9</td><td rowspan="1" colspan="1">15+?</td><td rowspan="1" colspan="1">15+15</td><td rowspan="1" colspan="1">14+16</td></tr></tbody></table></table-wrap></tp:treatment-sec></tp:taxon-treatment>
