# Supplementary material for: ﻿Description of three new species of Callyntrura (Japonphysa) (Collembola, Entomobryidae) from China with the aid of DNA barcoding
Source: Zookeys. 2023 Dec 21;1187:237–60. doi: 10.3897/zookeys.1187.109608 (PMC10756065; doi:10.3897/zookeys.1187.109608)
Supplement: XML Treatment for Callyntrura (Japonphysa) raoi [file zookeys.1187.109608-treatment4.xml]

<!DOCTYPE tp:taxon-treatment
  PUBLIC "-//TaxonX//DTD Taxonomic Treatment Publishing DTD v0 20100105//EN" "tax-treatment-NSO.dtd">
<tp:taxon-treatment xmlns:tp="http://www.plazi.org/taxpub"><tp:treatment-meta><kwd-group><label>Taxon classification</label><kwd>
              <named-content content-type="kingdom">Animalia</named-content>
            </kwd><kwd>
              <named-content content-type="order">Entomobryomorpha</named-content>
            </kwd><kwd>
              <named-content content-type="family">Paronellidae</named-content>
            </kwd></kwd-group><mixed-citation publication-type="journal"><person-group><name><surname>Jing</surname><given-names>Mei-Dong</given-names></name><name><surname>Ding</surname><given-names>Yin-Huan</given-names></name><name><surname>Ма</surname><given-names>Yi-Tong</given-names></name></person-group><article-title>﻿Description of three new species of <italic><tp:taxon-name><tp:taxon-name-part taxon-name-part-type="genus" reg="Callyntrura">Callyntrura</tp:taxon-name-part></tp:taxon-name></italic> (<tp:taxon-name><tp:taxon-name-part taxon-name-part-type="genus" reg="Japonphysa">Japonphysa</tp:taxon-name-part></tp:taxon-name>) (<tp:taxon-name><tp:taxon-name-part taxon-name-part-type="order">Collembola</tp:taxon-name-part></tp:taxon-name>, <tp:taxon-name><tp:taxon-name-part taxon-name-part-type="family">Entomobryidae</tp:taxon-name-part></tp:taxon-name>) from China with the aid of DNA barcoding</article-title><source>Zookeys</source><day>21</day><month>12</month><year>2023</year><volume>1187</volume><fpage>237</fpage><lpage>260</lpage><pub-id pub-id-type="doi">10.3897/zookeys.1187.109608</pub-id></mixed-citation></tp:treatment-meta><tp:nomenclature><label>﻿</label><tp:taxon-name><object-id xmlns:xlink="http://www.w3.org/1999/xlink" content-type="arpha" xlink:type="simple">6DC3FB5B-662F-52A8-ADFF-E507B7BFDEA6</object-id><tp:taxon-name-part taxon-name-part-type="genus" reg="Callyntrura">Callyntrura</tp:taxon-name-part> (<tp:taxon-name-part taxon-name-part-type="subgenus" reg="Japonphysa">Japonphysa</tp:taxon-name-part>) <tp:taxon-name-part taxon-name-part-type="species" reg="raoi">raoi</tp:taxon-name-part><object-id xmlns:xlink="http://www.w3.org/1999/xlink" content-type="zoobank" xlink:type="simple">https://zoobank.org/D2240BC8-FC64-4525-B39B-8AC1E7C68077</object-id></tp:taxon-name><tp:taxon-status xmlns:xlink="http://www.w3.org/1999/xlink" xlink:type="simple">sp. nov.</tp:taxon-status><xref ref-type="fig" rid="F15">Figs 71–73</xref><xref ref-type="fig" rid="F16">, 74–80</xref><xref ref-type="fig" rid="F17">, 81–83</xref><xref ref-type="fig" rid="F18">, 84</xref><xref ref-type="fig" rid="F19">, 85, 86</xref><xref ref-type="fig" rid="F20">, 87–95</xref><xref ref-type="table" rid="T1">, Table 1</xref></tp:nomenclature><tp:treatment-sec sec-type="type material" id="SECID0E53AG"><title>Type material.</title><p><bold><italic>Holotype</italic>.</bold> 1♀ on slide, China, Jiangxi Province, Shangrao City, Dexing City, Raoshoukun Memorial Park, 13-XI-2020, <named-content xmlns:xlink="http://www.w3.org/1999/xlink" content-type="dwc:verbatimCoordinates" xlink:type="simple"><named-content content-type="geo-json" specific-use="{&#34;type&#34;:&#34;Point&#34;,&#34;coordinates&#34;:[117.568889,28.955556]}" id="NCID0EM4AG" xlink:type="simple">28°57'20"N, 117°34'08"E</named-content></named-content>, 88 m asl, sample number 1244. <bold><italic>Paratypes</italic>.</bold> 8 ♀♀ on slides, same data as holotype. All collected by Y-T Ma.</p></tp:treatment-sec><tp:treatment-sec sec-type="description" id="SECID0EV4AG"><title>Description.</title><p><bold><italic>Size</italic>.</bold> Body length up to 2.45 mm.</p><p><bold><italic>Coloration</italic>.</bold> Ground colour pale yellow; eye patches dark blue; head almost brown entirely; brown stripe present from <abbrev xmlns:xlink="http://www.w3.org/1999/xlink" xlink:title="thoracic segment(s)" id="ABBRID0EH5AG" xlink:type="simple">Th</abbrev>. II to <abbrev xmlns:xlink="http://www.w3.org/1999/xlink" xlink:title="abdominal segment(s)" id="ABBRID0EL5AG" xlink:type="simple">Abd</abbrev>. III laterally; ventral tube, middle part of <abbrev xmlns:xlink="http://www.w3.org/1999/xlink" xlink:title="abdominal segment(s)" id="ABBRID0EP5AG" xlink:type="simple">Abd</abbrev>. II–III brown pigmented; medial and posterior margin of <abbrev xmlns:xlink="http://www.w3.org/1999/xlink" xlink:title="abdominal segment(s)" id="ABBRID0ET5AG" xlink:type="simple">Abd</abbrev>. IV with pair of irregular brown patches, respectively; brown pigment present also on legs, distal <abbrev xmlns:xlink="http://www.w3.org/1999/xlink" xlink:title="antennal segment(s)" id="ABBRID0EX5AG" xlink:type="simple">Ant</abbrev>. IV and distal dentes (Figs <xref ref-type="fig" rid="F15">71–73</xref>).</p><fig id="F15" position="float" orientation="portrait"><object-id xmlns:xlink="http://www.w3.org/1999/xlink" content-type="doi" xlink:type="simple">10.3897/zookeys.1187.109608.figures71-73</object-id><object-id xmlns:xlink="http://www.w3.org/1999/xlink" content-type="arpha" xlink:type="simple">73751103-3361-5966-9929-A763BA3C55C4</object-id><label>Figures 71–73.</label><caption><p>Habitus of <italic><tp:taxon-name><tp:taxon-name-part taxon-name-part-type="genus" reg="Callyntrura">Callyntrura</tp:taxon-name-part><tp:taxon-name-part taxon-name-part-type="species" reg="raoi">raoi</tp:taxon-name-part></tp:taxon-name></italic> sp. nov. <bold>71, 72</bold> lateral view <bold>73</bold> dorsal view. Scale bars: 500 μm.</p></caption><graphic xmlns:xlink="http://www.w3.org/1999/xlink" xlink:href="zookeys-1187-237_article-109608__-g015.jpg" position="float" orientation="portrait" xlink:type="simple" id="oo_956292.jpg"><uri content-type="original_file" xlink:type="simple">https://binary.pensoft.net/fig/956292</uri></graphic></fig><p><bold><italic>Head</italic>.</bold> Antenna not annulated and 1.32–1.53 times length of body. Ratio of <abbrev xmlns:xlink="http://www.w3.org/1999/xlink" xlink:title="antennal segment(s)" id="ABBRID0ECABG" xlink:type="simple">Ant</abbrev>. I–IV as 1.00/0.92–1.00/0.60–0.75/1.60–2.04. Distal part of <abbrev xmlns:xlink="http://www.w3.org/1999/xlink" xlink:title="antennal segment(s)" id="ABBRID0EGABG" xlink:type="simple">Ant</abbrev>. IV with many sensory chaetae and normal ciliate chaetae, without apical bulb (Fig. <xref ref-type="fig" rid="F16">74</xref>). <abbrev xmlns:xlink="http://www.w3.org/1999/xlink" xlink:title="antennal segment(s)" id="ABBRID0EOABG" xlink:type="simple">Ant</abbrev> III organ with two rod-like chaetae (Fig. <xref ref-type="fig" rid="F16">75</xref>). Dorsal chaetotaxy of head as in Fig. <xref ref-type="fig" rid="F16">76</xref>, An series with six <abbrev xmlns:xlink="http://www.w3.org/1999/xlink" xlink:title="macrochaeta(e)" id="ABBRID0E1ABG" xlink:type="simple">mac</abbrev>, A with four <abbrev xmlns:xlink="http://www.w3.org/1999/xlink" xlink:title="macrochaeta(e)" id="ABBRID0E5ABG" xlink:type="simple">mac</abbrev> or <abbrev xmlns:xlink="http://www.w3.org/1999/xlink" xlink:title="mesochaeta(e)" id="ABBRID0ECBBG" xlink:type="simple">mes</abbrev>, S with eight <abbrev xmlns:xlink="http://www.w3.org/1999/xlink" xlink:title="macrochaeta(e)" id="ABBRID0EGBBG" xlink:type="simple">mac</abbrev>, P with two <abbrev xmlns:xlink="http://www.w3.org/1999/xlink" xlink:title="macrochaeta(e)" id="ABBRID0EKBBG" xlink:type="simple">mac</abbrev>. Eyes 8+8, G &amp; H smaller than others; interocular chaetae as p, r, t; frontal spines 4+4, all serrate. Prelabral chaetae four, ciliate; labral chaetae 5, 5, 4, smooth and pointed, a0, a1 longer than a2; labral papillae absent (Fig. <xref ref-type="fig" rid="F16">77</xref>). Basal chaeta on maxillary outer lobe thick and blunt; sublobal plate with three smooth chaetae-like processes (Fig. <xref ref-type="fig" rid="F16">78</xref>). Lateral process (l. p.) of labial palp E differentiated, as thick as normal chaeta, with tip not reaching apex of papilla E (Fig. <xref ref-type="fig" rid="F16">79</xref>). Labial base with MREL<sub>1</sub>L<sub>2</sub>, all ciliate and R 0.51–0.77 length of M (Fig. <xref ref-type="fig" rid="F16">80</xref>).</p><fig id="F16" position="float" orientation="portrait"><object-id xmlns:xlink="http://www.w3.org/1999/xlink" content-type="doi" xlink:type="simple">10.3897/zookeys.1187.109608.figures74-80</object-id><object-id xmlns:xlink="http://www.w3.org/1999/xlink" content-type="arpha" xlink:type="simple">E922A7A0-B13A-52AB-9F97-46EA74DF79E2</object-id><label>Figures 74–80.</label><caption><p><italic><tp:taxon-name><tp:taxon-name-part taxon-name-part-type="genus" reg="Callyntrura">Callyntrura</tp:taxon-name-part><tp:taxon-name-part taxon-name-part-type="species" reg="raoi">raoi</tp:taxon-name-part></tp:taxon-name></italic> sp. nov. <bold>74</bold> apex of <abbrev xmlns:xlink="http://www.w3.org/1999/xlink" xlink:title="antennal segment(s)" id="ABBRID0EXCBG" xlink:type="simple">Ant</abbrev>. IV (dorsal view) <bold>75</bold> distal <abbrev xmlns:xlink="http://www.w3.org/1999/xlink" xlink:title="antennal segment(s)" id="ABBRID0E4CBG" xlink:type="simple">Ant</abbrev>. III (ventral view) <bold>76</bold> dorsal head <bold>77</bold> prelabrum and labrum <bold>78</bold> maxillary palp and outer lobe (right side) <bold>79</bold> labial palp E (right side) <bold>80</bold> labial base (left side). Scale bars: 20 μm.</p></caption><graphic xmlns:xlink="http://www.w3.org/1999/xlink" xlink:href="zookeys-1187-237_article-109608__-g016.jpg" position="float" orientation="portrait" xlink:type="simple" id="oo_956293.jpg"><uri content-type="original_file" xlink:type="simple">https://binary.pensoft.net/fig/956293</uri></graphic></fig><p><bold><italic>Thorax</italic>.</bold> Tergal <abbrev xmlns:xlink="http://www.w3.org/1999/xlink" xlink:title="specialised microchaeta(e)" id="ABBRID0EXDBG" xlink:type="simple">ms</abbrev> formula on <abbrev xmlns:xlink="http://www.w3.org/1999/xlink" xlink:title="thoracic segment(s)" id="ABBRID0E2DBG" xlink:type="simple">Th</abbrev>. II–<abbrev xmlns:xlink="http://www.w3.org/1999/xlink" xlink:title="abdominal segment(s)" id="ABBRID0E6DBG" xlink:type="simple">Abd</abbrev>. V as 1, 0/1, 0, 1, 0, 0, <abbrev xmlns:xlink="http://www.w3.org/1999/xlink" xlink:title="specialized ordinary chaeta(e)" id="ABBRID0EDEBG" xlink:type="simple">sens</abbrev> as 1, 1/0, 2, 2, 29–42, 3 (Figs <xref ref-type="fig" rid="F17">81</xref>, <xref ref-type="fig" rid="F18">84</xref>–<xref ref-type="fig" rid="F19">86</xref>). <abbrev xmlns:xlink="http://www.w3.org/1999/xlink" xlink:title="thoracic segment(s)" id="ABBRID0ETEBG" xlink:type="simple">Th</abbrev>. II with medial five <abbrev xmlns:xlink="http://www.w3.org/1999/xlink" xlink:title="macrochaeta(e)" id="ABBRID0EXEBG" xlink:type="simple">mac</abbrev>, usually posterior 10 (p1i, p1, p2, p2a, p2a2, p2p, p2e, p2ep, p3, p4, p1i or p2ep rarely absent) <abbrev xmlns:xlink="http://www.w3.org/1999/xlink" xlink:title="macrochaeta(e)" id="ABBRID0E2EBG" xlink:type="simple">mac</abbrev>, one <abbrev xmlns:xlink="http://www.w3.org/1999/xlink" xlink:title="specialised microchaeta(e)" id="ABBRID0E6EBG" xlink:type="simple">ms</abbrev> and one <abbrev xmlns:xlink="http://www.w3.org/1999/xlink" xlink:title="specialized ordinary chaeta(e)" id="ABBRID0EDFBG" xlink:type="simple">sens</abbrev>. <abbrev xmlns:xlink="http://www.w3.org/1999/xlink" xlink:title="thoracic segment(s)" id="ABBRID0EHFBG" xlink:type="simple">Th</abbrev>. III with anterior-lateral five (a4, a5, m5, a6i, a6), usually posterior 14 <abbrev xmlns:xlink="http://www.w3.org/1999/xlink" xlink:title="macrochaeta(e)" id="ABBRID0ELFBG" xlink:type="simple">mac</abbrev> (p2a rarely present), one <abbrev xmlns:xlink="http://www.w3.org/1999/xlink" xlink:title="specialized ordinary chaeta(e)" id="ABBRID0EPFBG" xlink:type="simple">sens</abbrev> (Fig. <xref ref-type="fig" rid="F17">81</xref>). Trochanteral organ with 63–64 chaetae (Fig. <xref ref-type="fig" rid="F17">82</xref>). Tenent hair clavate, 1.06–1.20 as long as inner edge of unguis; unguis with four inner teeth, most distal tooth very faint, basal pair located at 0.31–0.42 distance from base of inner edge of unguis, unpaired teeth at 0.66–0.68 and 0.82–0.89 distance from base, respectively; unguiculus lanceolate, with one inner tooth and outer edge slightly serrate (Fig. <xref ref-type="fig" rid="F17">83</xref>).</p><fig id="F17" position="float" orientation="portrait"><object-id xmlns:xlink="http://www.w3.org/1999/xlink" content-type="doi" xlink:type="simple">10.3897/zookeys.1187.109608.figures81-83</object-id><object-id xmlns:xlink="http://www.w3.org/1999/xlink" content-type="arpha" xlink:type="simple">9ED45049-97E3-558B-8795-A4C12E8ADFE7</object-id><label>Figures 81–83.</label><caption><p><italic><tp:taxon-name><tp:taxon-name-part taxon-name-part-type="genus" reg="Callyntrura">Callyntrura</tp:taxon-name-part><tp:taxon-name-part taxon-name-part-type="species" reg="raoi">raoi</tp:taxon-name-part></tp:taxon-name></italic> sp. nov. <bold>81</bold> chaetotaxy of <abbrev xmlns:xlink="http://www.w3.org/1999/xlink" xlink:title="thoracic segment(s)" id="ABBRID0EUGBG" xlink:type="simple">Th</abbrev>. II–III (right side, solid black dot meaning absence) <bold>82</bold> trochanteral organ <bold>83</bold> hind foot complex (lateral view). Scale bars: 20 μm.</p></caption><graphic xmlns:xlink="http://www.w3.org/1999/xlink" xlink:href="zookeys-1187-237_article-109608__-g017.jpg" position="float" orientation="portrait" xlink:type="simple" id="oo_956294.jpg"><uri content-type="original_file" xlink:type="simple">https://binary.pensoft.net/fig/956294</uri></graphic></fig><p><bold><italic>Abdomen</italic>.</bold> Range of <abbrev xmlns:xlink="http://www.w3.org/1999/xlink" xlink:title="abdominal segment(s)" id="ABBRID0EIHBG" xlink:type="simple">Abd</abbrev>. IV length as 7.02–10.67 times as dorsal axial length of <abbrev xmlns:xlink="http://www.w3.org/1999/xlink" xlink:title="abdominal segment(s)" id="ABBRID0EMHBG" xlink:type="simple">Abd</abbrev>. III. <abbrev xmlns:xlink="http://www.w3.org/1999/xlink" xlink:title="abdominal segment(s)" id="ABBRID0EQHBG" xlink:type="simple">Abd</abbrev>. I with 8–9 (a3, a5, a5p, m2–4, m4 always present, a1, a2 or a5i sometimes absent) <abbrev xmlns:xlink="http://www.w3.org/1999/xlink" xlink:title="macrochaeta(e)" id="ABBRID0EUHBG" xlink:type="simple">mac</abbrev> and one <abbrev xmlns:xlink="http://www.w3.org/1999/xlink" xlink:title="specialised microchaeta(e)" id="ABBRID0EYHBG" xlink:type="simple">ms</abbrev>. <abbrev xmlns:xlink="http://www.w3.org/1999/xlink" xlink:title="abdominal segment(s)" id="ABBRID0E3HBG" xlink:type="simple">Abd</abbrev>. II with central six (a2, a3, m3, m3e, m3ei, m3ep), lateral three (m5, a6, p6) <abbrev xmlns:xlink="http://www.w3.org/1999/xlink" xlink:title="macrochaeta(e)" id="ABBRID0EAIBG" xlink:type="simple">mac</abbrev>. <abbrev xmlns:xlink="http://www.w3.org/1999/xlink" xlink:title="abdominal segment(s)" id="ABBRID0EEIBG" xlink:type="simple">Abd</abbrev>. III with central two (a2, m3), lateral three (am6, pm6, p6) <abbrev xmlns:xlink="http://www.w3.org/1999/xlink" xlink:title="macrochaeta(e)" id="ABBRID0EIIBG" xlink:type="simple">mac</abbrev> and 8–13 <abbrev xmlns:xlink="http://www.w3.org/1999/xlink" xlink:title="mesochaeta(e)" id="ABBRID0EMIBG" xlink:type="simple">mes</abbrev> (Fig. <xref ref-type="fig" rid="F18">84</xref>). <abbrev xmlns:xlink="http://www.w3.org/1999/xlink" xlink:title="abdominal segment(s)" id="ABBRID0EUIBG" xlink:type="simple">Abd</abbrev>. IV with 27–40 elongate and two (as, ps) normal <abbrev xmlns:xlink="http://www.w3.org/1999/xlink" xlink:title="specialized ordinary chaeta(e)" id="ABBRID0EYIBG" xlink:type="simple">sens</abbrev>, medial 14–18 and posterior 10–27 <abbrev xmlns:xlink="http://www.w3.org/1999/xlink" xlink:title="macrochaeta(e)" id="ABBRID0E3IBG" xlink:type="simple">mac</abbrev> or <abbrev xmlns:xlink="http://www.w3.org/1999/xlink" xlink:title="mesochaeta(e)" id="ABBRID0EAJBG" xlink:type="simple">mes</abbrev>, lateral 8–9 <abbrev xmlns:xlink="http://www.w3.org/1999/xlink" xlink:title="macrochaeta(e)" id="ABBRID0EEJBG" xlink:type="simple">mac</abbrev> (Fig. <xref ref-type="fig" rid="F19">85</xref>). <abbrev xmlns:xlink="http://www.w3.org/1999/xlink" xlink:title="abdominal segment(s)" id="ABBRID0EMJBG" xlink:type="simple">Abd</abbrev>. V with three <abbrev xmlns:xlink="http://www.w3.org/1999/xlink" xlink:title="specialized ordinary chaeta(e)" id="ABBRID0EQJBG" xlink:type="simple">sens</abbrev> (Fig. <xref ref-type="fig" rid="F19">86</xref>). Ventral tube with 17 ciliate chaetae on each side anteriorly (Fig. <xref ref-type="fig" rid="F20">87</xref>); numerous ciliate chaetae and two apical smooth chaetae posteriorly (Fig. <xref ref-type="fig" rid="F20">88</xref>); 14–21 smooth and 6–19 ciliate chaetae on lateral flap (Fig. <xref ref-type="fig" rid="F20">89</xref>). Manubrial plaque with four ciliate <abbrev xmlns:xlink="http://www.w3.org/1999/xlink" xlink:title="macrochaeta(e)" id="ABBRID0EEKBG" xlink:type="simple">mac</abbrev> and one pseudopore (Fig. <xref ref-type="fig" rid="F20">90</xref>). Dens without spines. Mucro with six (v1, v2, v3, d1, d2, i.l.) teeth (Figs <xref ref-type="fig" rid="F20">91</xref>, <xref ref-type="fig" rid="F20">92</xref>).</p><p><bold><italic>Scales</italic>.</bold> Scales present on head, body, legs (Figs <xref ref-type="fig" rid="F20">93</xref>, <xref ref-type="fig" rid="F20">94</xref>); <abbrev xmlns:xlink="http://www.w3.org/1999/xlink" xlink:title="antennal segment(s)" id="ABBRID0EDLBG" xlink:type="simple">Ant</abbrev>. I–III and ventral side of manubrium and dens with narrower scales (Fig. <xref ref-type="fig" rid="F20">95</xref>). <abbrev xmlns:xlink="http://www.w3.org/1999/xlink" xlink:title="antennal segment(s)" id="ABBRID0ELLBG" xlink:type="simple">Ant</abbrev>. IV, ventral tube and tenaculum without scales.</p><fig id="F18" position="float" orientation="portrait"><object-id xmlns:xlink="http://www.w3.org/1999/xlink" content-type="doi" xlink:type="simple">10.3897/zookeys.1187.109608.figure84</object-id><object-id xmlns:xlink="http://www.w3.org/1999/xlink" content-type="arpha" xlink:type="simple">6358D712-6B33-54EA-A9FC-E83CAF90143B</object-id><label>Figure 84.</label><caption><p>Chaetotaxy of <abbrev xmlns:xlink="http://www.w3.org/1999/xlink" xlink:title="abdominal segment(s)" id="ABBRID0EXLBG" xlink:type="simple">Abd</abbrev>. I–III of <italic><tp:taxon-name><tp:taxon-name-part taxon-name-part-type="genus" reg="Callyntrura">Callyntrura</tp:taxon-name-part><tp:taxon-name-part taxon-name-part-type="species" reg="raoi">raoi</tp:taxon-name-part></tp:taxon-name></italic> sp. nov. (right side, solid black dot meaning absence). Scale bar: 20 μm.</p></caption><graphic xmlns:xlink="http://www.w3.org/1999/xlink" xlink:href="zookeys-1187-237_article-109608__-g018.jpg" position="float" orientation="portrait" xlink:type="simple" id="oo_956295.jpg"><uri content-type="original_file" xlink:type="simple">https://binary.pensoft.net/fig/956295</uri></graphic></fig><fig id="F19" position="float" orientation="portrait"><object-id xmlns:xlink="http://www.w3.org/1999/xlink" content-type="doi" xlink:type="simple">10.3897/zookeys.1187.109608.figures85-86</object-id><object-id xmlns:xlink="http://www.w3.org/1999/xlink" content-type="arpha" xlink:type="simple">D1A20C14-C7C6-55BC-A85D-CF354A462E1C</object-id><label>Figures 85, 86.</label><caption><p><italic><tp:taxon-name><tp:taxon-name-part taxon-name-part-type="genus" reg="Callyntrura">Callyntrura</tp:taxon-name-part><tp:taxon-name-part taxon-name-part-type="species" reg="raoi">raoi</tp:taxon-name-part></tp:taxon-name></italic> sp. nov. <bold>85</bold> chaetotaxy of <abbrev xmlns:xlink="http://www.w3.org/1999/xlink" xlink:title="abdominal segment(s)" id="ABBRID0EANBG" xlink:type="simple">Abd</abbrev>. IV (right side, solid black dot meaning absence) <bold>86</bold> chaetotaxy of <abbrev xmlns:xlink="http://www.w3.org/1999/xlink" xlink:title="abdominal segment(s)" id="ABBRID0EGNBG" xlink:type="simple">Abd</abbrev>. V (right side). Scale bars: 20 μm.</p></caption><graphic xmlns:xlink="http://www.w3.org/1999/xlink" xlink:href="zookeys-1187-237_article-109608__-g019.jpg" position="float" orientation="portrait" xlink:type="simple" id="oo_956296.jpg"><uri content-type="original_file" xlink:type="simple">https://binary.pensoft.net/fig/956296</uri></graphic></fig><fig id="F20" position="float" orientation="portrait"><object-id xmlns:xlink="http://www.w3.org/1999/xlink" content-type="doi" xlink:type="simple">10.3897/zookeys.1187.109608.figures87-95</object-id><object-id xmlns:xlink="http://www.w3.org/1999/xlink" content-type="arpha" xlink:type="simple">FEFAA60D-A4D3-54DE-99E7-BAA393996EC2</object-id><label>Figures 87–95.</label><caption><p><italic><tp:taxon-name><tp:taxon-name-part taxon-name-part-type="genus" reg="Callyntrura">Callyntrura</tp:taxon-name-part><tp:taxon-name-part taxon-name-part-type="species" reg="raoi">raoi</tp:taxon-name-part></tp:taxon-name></italic> sp. nov. <bold>87</bold> anterior face of ventral tube <bold>88</bold> posterior face of ventral tube apically (partially) <bold>89</bold> lateral flap of ventral tube <bold>90</bold> manubrial plaque (dorsal view) <bold>91</bold> mucro (upper view) <bold>92</bold> mucro (ventral view) <bold>93, 94</bold> scales on body <bold>95</bold> scale on antenna and furcula. Scale bars: 20 μm.</p></caption><graphic xmlns:xlink="http://www.w3.org/1999/xlink" xlink:href="zookeys-1187-237_article-109608__-g020.jpg" position="float" orientation="portrait" xlink:type="simple" id="oo_956297.jpg"><uri content-type="original_file" xlink:type="simple">https://binary.pensoft.net/fig/956297</uri></graphic></fig></tp:treatment-sec><tp:treatment-sec sec-type="etymology" id="SECID0EXOBG"><title>Etymology.</title><p>“<italic>raoi</italic>” (in apposition) refers to Lieutenant General Shoukun Rao, who made immortal achievements in the Chinese People’s War of Resistance against Japanese Aggression and the War of Liberation.</p></tp:treatment-sec><tp:treatment-sec sec-type="ecology" id="SECID0EHPBG"><title>Ecology.</title><p>Found in the leaf litter.</p></tp:treatment-sec><tp:treatment-sec sec-type="remarks" id="SECID0EMPBG"><title>Remarks.</title><p>The three new species are very similar in overall chaetotaxy, colour pattern and other characters. The chaetotaxy of each studied specimen is listed in Table <xref ref-type="table" rid="T1">1</xref>, and the differences between these three species are slight. One main difference in chaetotaxy is that <abbrev xmlns:xlink="http://www.w3.org/1999/xlink" xlink:title="abdominal segment(s)" id="ABBRID0EWPBG" xlink:type="simple">Abd</abbrev>. I has 7(8), 11, 8–9 <abbrev xmlns:xlink="http://www.w3.org/1999/xlink" xlink:title="macrochaeta(e)" id="ABBRID0E1PBG" xlink:type="simple">mac</abbrev> in <tp:taxon-name><tp:taxon-name-part taxon-name-part-type="genus" reg="Callyntrura">C.</tp:taxon-name-part> (<tp:taxon-name-part taxon-name-part-type="subgenus" reg="Japonphysa">J.</tp:taxon-name-part>) <tp:taxon-name-part taxon-name-part-type="species" reg="xinjianensis">xinjianensis</tp:taxon-name-part></tp:taxon-name> sp. nov., <tp:taxon-name><tp:taxon-name-part taxon-name-part-type="genus" reg="Callyntrura">C.</tp:taxon-name-part> (<tp:taxon-name-part taxon-name-part-type="subgenus" reg="Japonphysa">J.</tp:taxon-name-part>) <tp:taxon-name-part taxon-name-part-type="species" reg="tongguensis">tongguensis</tp:taxon-name-part></tp:taxon-name> sp. nov. and <tp:taxon-name><tp:taxon-name-part taxon-name-part-type="genus" reg="Callyntrura">C.</tp:taxon-name-part> (<tp:taxon-name-part taxon-name-part-type="subgenus" reg="Japonphysa">J.</tp:taxon-name-part>) <tp:taxon-name-part taxon-name-part-type="species" reg="raoi">raoi</tp:taxon-name-part></tp:taxon-name> sp. nov., respectively. Another difference is p2p <abbrev xmlns:xlink="http://www.w3.org/1999/xlink" xlink:title="macrochaeta(e)" id="ABBRID0EIRBG" xlink:type="simple">mac</abbrev> on <abbrev xmlns:xlink="http://www.w3.org/1999/xlink" xlink:title="thoracic segment(s)" id="ABBRID0EMRBG" xlink:type="simple">Th</abbrev>. II is absent in <tp:taxon-name><tp:taxon-name-part taxon-name-part-type="genus" reg="Callyntrura">C.</tp:taxon-name-part> (<tp:taxon-name-part taxon-name-part-type="subgenus" reg="Japonphysa">J.</tp:taxon-name-part>) <tp:taxon-name-part taxon-name-part-type="species" reg="xinjianensis">xinjianensis</tp:taxon-name-part></tp:taxon-name> sp. nov., but present in the latter two new species. One main difference in colour pattern between them is that only the lateral side of the head is brown pigmented in <tp:taxon-name><tp:taxon-name-part taxon-name-part-type="genus" reg="Callyntrura">C.</tp:taxon-name-part> (<tp:taxon-name-part taxon-name-part-type="subgenus" reg="Japonphysa">J.</tp:taxon-name-part>) <tp:taxon-name-part taxon-name-part-type="species" reg="xinjianensis">xinjianensis</tp:taxon-name-part></tp:taxon-name> sp. nov., and <tp:taxon-name><tp:taxon-name-part taxon-name-part-type="genus" reg="Callyntrura">C.</tp:taxon-name-part> (<tp:taxon-name-part taxon-name-part-type="subgenus" reg="Japonphysa">J.</tp:taxon-name-part>) <tp:taxon-name-part taxon-name-part-type="species" reg="tongguensis">tongguensis</tp:taxon-name-part></tp:taxon-name> sp. nov., but almost the entire head is brown in <tp:taxon-name><tp:taxon-name-part taxon-name-part-type="genus" reg="Callyntrura">C.</tp:taxon-name-part> (<tp:taxon-name-part taxon-name-part-type="subgenus" reg="Japonphysa">J.</tp:taxon-name-part>) <tp:taxon-name-part taxon-name-part-type="species" reg="raoi">raoi</tp:taxon-name-part></tp:taxon-name> sp. nov. The brown pigment on the ventral tube is present anteriorly in <tp:taxon-name><tp:taxon-name-part taxon-name-part-type="genus" reg="Callyntrura">C.</tp:taxon-name-part> (<tp:taxon-name-part taxon-name-part-type="subgenus" reg="Japonphysa">J.</tp:taxon-name-part>) <tp:taxon-name-part taxon-name-part-type="species" reg="xinjianensis">xinjianensis</tp:taxon-name-part></tp:taxon-name> sp. nov., absent in <tp:taxon-name><tp:taxon-name-part taxon-name-part-type="genus" reg="Callyntrura">C.</tp:taxon-name-part> (<tp:taxon-name-part taxon-name-part-type="subgenus" reg="Japonphysa">J.</tp:taxon-name-part>) <tp:taxon-name-part taxon-name-part-type="species" reg="tongguensis">tongguensis</tp:taxon-name-part></tp:taxon-name> sp. nov. and present almost entirely in <tp:taxon-name><tp:taxon-name-part taxon-name-part-type="genus" reg="Callyntrura">C.</tp:taxon-name-part> (<tp:taxon-name-part taxon-name-part-type="subgenus" reg="Japonphysa">J.</tp:taxon-name-part>) <tp:taxon-name-part taxon-name-part-type="species" reg="raoi">raoi</tp:taxon-name-part></tp:taxon-name> sp. nov.</p><p>The subgenus <tp:taxon-name><tp:taxon-name-part taxon-name-part-type="genus" reg="Callyntrura"/><tp:taxon-name-part taxon-name-part-type="subgenus" reg="Japonphysa">Japonphysa</tp:taxon-name-part></tp:taxon-name> contains four species at present: <tp:taxon-name><tp:taxon-name-part taxon-name-part-type="genus" reg="Callyntrura">C.</tp:taxon-name-part> (<tp:taxon-name-part taxon-name-part-type="subgenus" reg="Japonphysa">J.</tp:taxon-name-part>) <tp:taxon-name-part taxon-name-part-type="species" reg="japonica">japonica</tp:taxon-name-part></tp:taxon-name> (Kinoshita, 1917), <tp:taxon-name><tp:taxon-name-part taxon-name-part-type="genus" reg="Callyntrura">C.</tp:taxon-name-part> (<tp:taxon-name-part taxon-name-part-type="subgenus" reg="Japonphysa">J.</tp:taxon-name-part>) <tp:taxon-name-part taxon-name-part-type="species" reg="oligosetosa">oligosetosa</tp:taxon-name-part></tp:taxon-name> Kim, Rojanavongse &amp; Lee, 1999, <tp:taxon-name><tp:taxon-name-part taxon-name-part-type="genus" reg="Callyntrura">C.</tp:taxon-name-part> (<tp:taxon-name-part taxon-name-part-type="subgenus" reg="Japonphysa">J.</tp:taxon-name-part>) <tp:taxon-name-part taxon-name-part-type="species" reg="semilineata">semilineata</tp:taxon-name-part></tp:taxon-name> Yosii, 1961 and <tp:taxon-name><tp:taxon-name-part taxon-name-part-type="genus" reg="Callyntrura">C.</tp:taxon-name-part> (<tp:taxon-name-part taxon-name-part-type="subgenus" reg="Japonphysa">J.</tp:taxon-name-part>) <tp:taxon-name-part taxon-name-part-type="species" reg="unilineata">unilineata</tp:taxon-name-part></tp:taxon-name> Yosii, 1961. The differences between the three new species and the four known species are great, especially in chaetotaxy of body (Table <xref ref-type="table" rid="T2">2</xref>).</p><table-wrap id="T2" position="float" orientation="portrait"><label>Table 2.</label><caption><p>Comparison between the new species and all known species of <tp:taxon-name><tp:taxon-name-part taxon-name-part-type="genus" reg="Callynthrura">Callynthrura</tp:taxon-name-part> (<tp:taxon-name-part taxon-name-part-type="subgenus" reg="Japonphysa">Japonphysa</tp:taxon-name-part>)</tp:taxon-name>.</p></caption><table id="TID0ESMAI" rules="all"><tbody><tr><th rowspan="1" colspan="1">Characters</th><th rowspan="1" colspan="1"><tp:taxon-name><tp:taxon-name-part taxon-name-part-type="genus" reg="Callyntrura">C.</tp:taxon-name-part> (<tp:taxon-name-part taxon-name-part-type="subgenus" reg="Japonphysa">J.</tp:taxon-name-part>) <tp:taxon-name-part taxon-name-part-type="species" reg="xinjianensis">xinjianensis</tp:taxon-name-part></tp:taxon-name> sp. nov.</th><th rowspan="1" colspan="1"><tp:taxon-name><tp:taxon-name-part taxon-name-part-type="genus" reg="Callyntrura">C.</tp:taxon-name-part> (<tp:taxon-name-part taxon-name-part-type="subgenus" reg="Japonphysa">J.</tp:taxon-name-part>) <tp:taxon-name-part taxon-name-part-type="species" reg="tongguensis">tongguensis</tp:taxon-name-part></tp:taxon-name> sp. nov.</th><th rowspan="1" colspan="1"><tp:taxon-name><tp:taxon-name-part taxon-name-part-type="genus" reg="Callyntrura">C.</tp:taxon-name-part> (<tp:taxon-name-part taxon-name-part-type="subgenus" reg="Japonphysa">J.</tp:taxon-name-part>) <tp:taxon-name-part taxon-name-part-type="species" reg="raoi">raoi</tp:taxon-name-part></tp:taxon-name> sp. nov.</th><th rowspan="1" colspan="1">
                    <tp:taxon-name><tp:taxon-name-part taxon-name-part-type="genus" reg="Callyntrura">C.</tp:taxon-name-part> (<tp:taxon-name-part taxon-name-part-type="subgenus" reg="Japonphysa">J.</tp:taxon-name-part>) <tp:taxon-name-part taxon-name-part-type="species" reg="japonica">japonica</tp:taxon-name-part></tp:taxon-name>
                  </th><th rowspan="1" colspan="1">
                    <tp:taxon-name><tp:taxon-name-part taxon-name-part-type="genus" reg="Callyntrura">C.</tp:taxon-name-part> (<tp:taxon-name-part taxon-name-part-type="subgenus" reg="Japonphysa">J.</tp:taxon-name-part>) <tp:taxon-name-part taxon-name-part-type="species" reg="oligosetosa">oligosetosa</tp:taxon-name-part></tp:taxon-name>
                  </th><th rowspan="1" colspan="1">
                    <tp:taxon-name><tp:taxon-name-part taxon-name-part-type="genus" reg="Callyntrura">C.</tp:taxon-name-part> (<tp:taxon-name-part taxon-name-part-type="subgenus" reg="Japonphysa">J.</tp:taxon-name-part>) <tp:taxon-name-part taxon-name-part-type="species" reg="semilineata">semilineata</tp:taxon-name-part></tp:taxon-name>
                  </th><th rowspan="1" colspan="1">
                    <tp:taxon-name><tp:taxon-name-part taxon-name-part-type="genus" reg="Callyntrura">C.</tp:taxon-name-part> (<tp:taxon-name-part taxon-name-part-type="subgenus" reg="Japonphysa">J.</tp:taxon-name-part>) <tp:taxon-name-part taxon-name-part-type="species" reg="unilineata">unilineata</tp:taxon-name-part></tp:taxon-name>
                  </th></tr><tr><td rowspan="1" colspan="1">Brown pigment on head</td><td rowspan="1" colspan="1">laterally</td><td rowspan="1" colspan="1">laterally</td><td rowspan="1" colspan="1">almost entirely</td><td rowspan="1" colspan="1">entirely</td><td rowspan="1" colspan="1">laterally</td><td rowspan="1" colspan="1">laterally</td><td rowspan="1" colspan="1">laterally</td></tr><tr><td rowspan="1" colspan="1">Brown pigment on ventral tube</td><td rowspan="1" colspan="1">anteriorly</td><td rowspan="1" colspan="1">absent</td><td rowspan="1" colspan="1">almost entirely</td><td rowspan="1" colspan="1">entirely</td><td rowspan="1" colspan="1">absent</td><td rowspan="1" colspan="1">absent</td><td rowspan="1" colspan="1">absent</td></tr><tr><td rowspan="1" colspan="1">Chaetae on labial base</td><td rowspan="1" colspan="1">MREL<sub>1</sub>L<sub>2</sub></td><td rowspan="1" colspan="1">MREL<sub>1</sub>L<sub>2</sub></td><td rowspan="1" colspan="1">MREL<sub>1</sub>L<sub>2</sub></td><td rowspan="1" colspan="1">MRel<sub>1</sub>l<sub>2</sub>*</td><td rowspan="1" colspan="1">not known</td><td rowspan="1" colspan="1">not known</td><td rowspan="1" colspan="1">MRel<sub>1</sub>L<sub>2</sub></td></tr><tr><td rowspan="1" colspan="1">Posterior <abbrev xmlns:xlink="http://www.w3.org/1999/xlink" xlink:title="macrochaeta(e)" id="ABBRID0EY5BG" xlink:type="simple">mac</abbrev> on <abbrev xmlns:xlink="http://www.w3.org/1999/xlink" xlink:title="thoracic segment(s)" id="ABBRID0E35BG" xlink:type="simple">Th</abbrev>. II</td><td rowspan="1" colspan="1">8–9 (p2p absent)</td><td rowspan="1" colspan="1">10 (p2p present)</td><td rowspan="1" colspan="1">9–10 (p2p present)</td><td rowspan="1" colspan="1">7*</td><td rowspan="1" colspan="1">0</td><td rowspan="1" colspan="1">4</td><td rowspan="1" colspan="1">4</td></tr><tr><td rowspan="1" colspan="1">Posterior <abbrev xmlns:xlink="http://www.w3.org/1999/xlink" xlink:title="macrochaeta(e)" id="ABBRID0E16BG" xlink:type="simple">mac</abbrev> on <abbrev xmlns:xlink="http://www.w3.org/1999/xlink" xlink:title="thoracic segment(s)" id="ABBRID0E56BG" xlink:type="simple">Th</abbrev>. III</td><td rowspan="1" colspan="1">12–14</td><td rowspan="1" colspan="1">15</td><td rowspan="1" colspan="1">14</td><td rowspan="1" colspan="1">10*</td><td rowspan="1" colspan="1">0</td><td rowspan="1" colspan="1">9</td><td rowspan="1" colspan="1">7</td></tr><tr><td rowspan="1" colspan="1">Mac on <abbrev xmlns:xlink="http://www.w3.org/1999/xlink" xlink:title="abdominal segment(s)" id="ABBRID0E4AAI" xlink:type="simple">Abd</abbrev>. I</td><td rowspan="1" colspan="1">7 (rarely 8)</td><td rowspan="1" colspan="1">11 (rarely 10)</td><td rowspan="1" colspan="1">8–9</td><td rowspan="1" colspan="1">6*</td><td rowspan="1" colspan="1">7</td><td rowspan="1" colspan="1">7</td><td rowspan="1" colspan="1">7</td></tr><tr><td rowspan="1" colspan="1">Central <abbrev xmlns:xlink="http://www.w3.org/1999/xlink" xlink:title="macrochaeta(e)" id="ABBRID0E2BAI" xlink:type="simple">mac</abbrev> on <abbrev xmlns:xlink="http://www.w3.org/1999/xlink" xlink:title="abdominal segment(s)" id="ABBRID0E6BAI" xlink:type="simple">Abd</abbrev>. II</td><td rowspan="1" colspan="1">6</td><td rowspan="1" colspan="1">6</td><td rowspan="1" colspan="1">6</td><td rowspan="1" colspan="1">5*</td><td rowspan="1" colspan="1">4</td><td rowspan="1" colspan="1">5</td><td rowspan="1" colspan="1">5</td></tr><tr><td rowspan="1" colspan="1">Central <abbrev xmlns:xlink="http://www.w3.org/1999/xlink" xlink:title="macrochaeta(e)" id="ABBRID0E4CAI" xlink:type="simple">mac</abbrev> on <abbrev xmlns:xlink="http://www.w3.org/1999/xlink" xlink:title="abdominal segment(s)" id="ABBRID0EBDAI" xlink:type="simple">Abd</abbrev>. III</td><td rowspan="1" colspan="1">2</td><td rowspan="1" colspan="1">2</td><td rowspan="1" colspan="1">2</td><td rowspan="1" colspan="1">2*</td><td rowspan="1" colspan="1">1</td><td rowspan="1" colspan="1">2</td><td rowspan="1" colspan="1">2</td></tr><tr><td rowspan="1" colspan="1">Inner teeth on unguis</td><td rowspan="1" colspan="1">4</td><td rowspan="1" colspan="1">4</td><td rowspan="1" colspan="1">4</td><td rowspan="1" colspan="1">3*</td><td rowspan="1" colspan="1">4</td><td rowspan="1" colspan="1">3</td><td rowspan="1" colspan="1">3–4</td></tr><tr><td rowspan="1" colspan="1">Anterior chaetae on ventral tube</td><td rowspan="1" colspan="1">18–22</td><td rowspan="1" colspan="1">25–29</td><td rowspan="1" colspan="1">17</td><td rowspan="1" colspan="1">not known</td><td rowspan="1" colspan="1">7</td><td rowspan="1" colspan="1">not known</td><td rowspan="1" colspan="1">not known</td></tr></tbody></table><table-wrap-foot><fn><p>* based on Yoshii’s description (<xref ref-type="bibr" rid="B23">Yoshii 1982</xref>).</p></fn></table-wrap-foot></table-wrap><sec sec-type="﻿Molecular results" id="SECID0EUFAI"><title>﻿Molecular results</title><p>Sequenced individuals in the present study had a mean K2-P distance of COI sequences between 0.190–0.197 (about 19%). The shortest interspecific distance was 0.190 between <italic><tp:taxon-name><tp:taxon-name-part taxon-name-part-type="genus" reg="Callyntrura">C.</tp:taxon-name-part><tp:taxon-name-part taxon-name-part-type="species" reg="tongguensis">tongguensis</tp:taxon-name-part></tp:taxon-name></italic> sp. nov. and <italic><tp:taxon-name><tp:taxon-name-part taxon-name-part-type="genus" reg="Callyntrura">C.</tp:taxon-name-part><tp:taxon-name-part taxon-name-part-type="species" reg="raoi">raoi</tp:taxon-name-part></tp:taxon-name></italic> sp. nov. and the longest was 0.197 between <italic><tp:taxon-name><tp:taxon-name-part taxon-name-part-type="genus" reg="Callyntrura">C.</tp:taxon-name-part><tp:taxon-name-part taxon-name-part-type="species" reg="tongguensis">tongguensis</tp:taxon-name-part></tp:taxon-name></italic> sp. nov. and <italic><tp:taxon-name><tp:taxon-name-part taxon-name-part-type="genus" reg="Callyntrura">C.</tp:taxon-name-part><tp:taxon-name-part taxon-name-part-type="species" reg="xinjianensis">xinjianensis</tp:taxon-name-part></tp:taxon-name></italic> sp. nov. (Table <xref ref-type="table" rid="T3">3</xref>). Therefore, the interspecific distances of COI between the three new species were more than the accepted barcoding gap recently reported for the species of <tp:taxon-name><tp:taxon-name-part taxon-name-part-type="family">Entomobryidae</tp:taxon-name-part></tp:taxon-name> (<xref ref-type="bibr" rid="B31">Zhang et al. 2018b</xref>) and <tp:taxon-name><tp:taxon-name-part taxon-name-part-type="family">Tomoceridae</tp:taxon-name-part></tp:taxon-name> (<xref ref-type="bibr" rid="B29">Yu et al. 2018</xref>). The molecular distances coincided with the morphological divergences, thus further supporting the distinction of the three species.</p><table-wrap id="T3" position="float" orientation="portrait"><label>Table 3.</label><caption><p>Genetic distances (mean K2-P divergence) of the COI sequences between the new described species.</p></caption><table id="TID0EQ3AI" rules="all"><tbody><tr><th rowspan="1" colspan="1">Species</th><th rowspan="1" colspan="1"><tp:taxon-name><tp:taxon-name-part taxon-name-part-type="genus" reg="Callyntrura">C.</tp:taxon-name-part> (<tp:taxon-name-part taxon-name-part-type="subgenus" reg="Japonphysa">J.</tp:taxon-name-part>) <tp:taxon-name-part taxon-name-part-type="species" reg="tongguensis">tongguensis</tp:taxon-name-part></tp:taxon-name> sp. nov.</th><th rowspan="1" colspan="1"><tp:taxon-name><tp:taxon-name-part taxon-name-part-type="genus" reg="Callyntrura">C.</tp:taxon-name-part> (<tp:taxon-name-part taxon-name-part-type="subgenus" reg="Japonphysa">J.</tp:taxon-name-part>) <tp:taxon-name-part taxon-name-part-type="species" reg="raoi">raoi</tp:taxon-name-part></tp:taxon-name> sp. nov.</th><th rowspan="1" colspan="1"><tp:taxon-name><tp:taxon-name-part taxon-name-part-type="genus" reg="Callyntrura">C.</tp:taxon-name-part> (<tp:taxon-name-part taxon-name-part-type="subgenus" reg="Japonphysa">J.</tp:taxon-name-part>) <tp:taxon-name-part taxon-name-part-type="species" reg="xinjianensis">xinjianensis</tp:taxon-name-part></tp:taxon-name> sp. nov.</th><th rowspan="1" colspan="1">GenBank Accession Numbers</th></tr><tr><td rowspan="1" colspan="1"><tp:taxon-name><tp:taxon-name-part taxon-name-part-type="genus" reg="Callyntrura">C.</tp:taxon-name-part> (<tp:taxon-name-part taxon-name-part-type="subgenus" reg="Japonphysa">J.</tp:taxon-name-part>) <tp:taxon-name-part taxon-name-part-type="species" reg="tongguensis">tongguensis</tp:taxon-name-part></tp:taxon-name> sp. nov.</td><td rowspan="1" colspan="1"/><td rowspan="1" colspan="1"/><td rowspan="1" colspan="1"/><td rowspan="1" colspan="1" style="color: #396ba6">
                      <ext-link xmlns:xlink="http://www.w3.org/1999/xlink" ext-link-type="gen" xlink:href="OQ940723" xlink:type="simple">OQ940723</ext-link>
                    </td></tr><tr><td rowspan="1" colspan="1"><tp:taxon-name><tp:taxon-name-part taxon-name-part-type="genus" reg="Callyntrura">C.</tp:taxon-name-part> (<tp:taxon-name-part taxon-name-part-type="subgenus" reg="Japonphysa">J.</tp:taxon-name-part>) <tp:taxon-name-part taxon-name-part-type="species" reg="raoi">raoi</tp:taxon-name-part></tp:taxon-name> sp. nov.</td><td rowspan="1" colspan="1">0.190</td><td rowspan="1" colspan="1"/><td rowspan="1" colspan="1"/><td rowspan="1" colspan="1" style="color: #396ba6">
                      <ext-link xmlns:xlink="http://www.w3.org/1999/xlink" ext-link-type="gen" xlink:href="OQ940724" xlink:type="simple">OQ940724</ext-link>
                    </td></tr><tr><td rowspan="1" colspan="1"><tp:taxon-name><tp:taxon-name-part taxon-name-part-type="genus" reg="Callyntrura">C.</tp:taxon-name-part> (<tp:taxon-name-part taxon-name-part-type="subgenus" reg="Japonphysa">J.</tp:taxon-name-part>) <tp:taxon-name-part taxon-name-part-type="species" reg="xinjianensis">xinjianensis</tp:taxon-name-part></tp:taxon-name> sp. nov.</td><td rowspan="1" colspan="1">0.197</td><td rowspan="1" colspan="1">0.196</td><td rowspan="1" colspan="1"/><td rowspan="1" colspan="1" style="color: #396ba6">
                      <ext-link xmlns:xlink="http://www.w3.org/1999/xlink" ext-link-type="gen" xlink:href="OQ940725" xlink:type="simple">OQ940725</ext-link>
                    </td></tr></tbody></table></table-wrap></sec></tp:treatment-sec><tp:treatment-sec><!--Section generated to contain objects referenced in tp:taxon-treatment.--><table-wrap id="T1" position="float" orientation="portrait"><label>Table 1.</label><caption><p>Variation of tergal chaetotaxy of the new species (?, chaetotaxy not seen clearly).</p></caption><table id="TID0E5IBG" rules="all"><tbody><tr><th rowspan="2" colspan="1">Species</th><th rowspan="2" colspan="1">Specimen number</th><th rowspan="1" colspan="1"><abbrev xmlns:xlink="http://www.w3.org/1999/xlink" xlink:title="thoracic segment(s)" id="ABBRID0EDLAE" xlink:type="simple">Th</abbrev>. II</th><th rowspan="1" colspan="1"><abbrev xmlns:xlink="http://www.w3.org/1999/xlink" xlink:title="thoracic segment(s)" id="ABBRID0ELLAE" xlink:type="simple">Th</abbrev>. III</th><th rowspan="2" colspan="1"><abbrev xmlns:xlink="http://www.w3.org/1999/xlink" xlink:title="abdominal segment(s)" id="ABBRID0ETLAE" xlink:type="simple">Abd</abbrev>. I</th><th rowspan="1" colspan="1"><abbrev xmlns:xlink="http://www.w3.org/1999/xlink" xlink:title="abdominal segment(s)" id="ABBRID0E2LAE" xlink:type="simple">Abd</abbrev>. III</th><th rowspan="1" colspan="2"><abbrev xmlns:xlink="http://www.w3.org/1999/xlink" xlink:title="abdominal segment(s)" id="ABBRID0EDMAE" xlink:type="simple">Abd</abbrev>. IV</th></tr><tr><th rowspan="1" colspan="1">posterior</th><th rowspan="1" colspan="1">posterior</th><th rowspan="1" colspan="1">lateral</th><th rowspan="1" colspan="1">medial</th><th rowspan="1" colspan="1">posterior</th></tr><tr><td rowspan="10" colspan="1"><italic><tp:taxon-name><tp:taxon-name-part taxon-name-part-type="genus" reg="Callyntrura">Callyntrura</tp:taxon-name-part><tp:taxon-name-part taxon-name-part-type="species" reg="xinjianensis">xinjianensis</tp:taxon-name-part></tp:taxon-name></italic> sp. nov.</td><td rowspan="1" colspan="1">1242-2A</td><td rowspan="1" colspan="1">9+?</td><td rowspan="1" colspan="1">12+13</td><td rowspan="1" colspan="1">7+7</td><td rowspan="1" colspan="1">?+?</td><td rowspan="1" colspan="1">16+17</td><td rowspan="1" colspan="1">23+24</td></tr><tr><td rowspan="1" colspan="1">1242-2B</td><td rowspan="1" colspan="1">8+8</td><td rowspan="1" colspan="1">14+14</td><td rowspan="1" colspan="1">7+7</td><td rowspan="1" colspan="1">12+12</td><td rowspan="1" colspan="1">16+17</td><td rowspan="1" colspan="1">23+24</td></tr><tr><td rowspan="1" colspan="1">1242-2C</td><td rowspan="1" colspan="1">8+8</td><td rowspan="1" colspan="1">12+13</td><td rowspan="1" colspan="1">7+7</td><td rowspan="1" colspan="1">13+13</td><td rowspan="1" colspan="1">16+17</td><td rowspan="1" colspan="1">17+17</td></tr><tr><td rowspan="1" colspan="1">1242-3A</td><td rowspan="1" colspan="1">9+9</td><td rowspan="1" colspan="1">12+13</td><td rowspan="1" colspan="1">7+7</td><td rowspan="1" colspan="1">12+14</td><td rowspan="1" colspan="1">17+?</td><td rowspan="1" colspan="1">18+21</td></tr><tr><td rowspan="1" colspan="1">1242-3B</td><td rowspan="1" colspan="1">9+9</td><td rowspan="1" colspan="1">13+13</td><td rowspan="1" colspan="1">7+7</td><td rowspan="1" colspan="1">11+13</td><td rowspan="1" colspan="1">15+16</td><td rowspan="1" colspan="1">17+17</td></tr><tr><td rowspan="1" colspan="1">1242-3C</td><td rowspan="1" colspan="1">9+9</td><td rowspan="1" colspan="1">14+14</td><td rowspan="1" colspan="1">8+8</td><td rowspan="1" colspan="1">11+11</td><td rowspan="1" colspan="1">16+16</td><td rowspan="1" colspan="1">23+24</td></tr><tr><td rowspan="1" colspan="1">1243-3A</td><td rowspan="1" colspan="1">9+9</td><td rowspan="1" colspan="1">13+13</td><td rowspan="1" colspan="1">7+7</td><td rowspan="1" colspan="1">12+?</td><td rowspan="1" colspan="1">15+?</td><td rowspan="1" colspan="1">14+18</td></tr><tr><td rowspan="1" colspan="1">1243-3B</td><td rowspan="1" colspan="1">9+?</td><td rowspan="1" colspan="1">14+14</td><td rowspan="1" colspan="1">7+8</td><td rowspan="1" colspan="1">10+12</td><td rowspan="1" colspan="1">16+16</td><td rowspan="1" colspan="1">16+19</td></tr><tr><td rowspan="1" colspan="1">1243-3C</td><td rowspan="1" colspan="1">9+9</td><td rowspan="1" colspan="1">12+13</td><td rowspan="1" colspan="1">8+8</td><td rowspan="1" colspan="1">14+?</td><td rowspan="1" colspan="1">?+?</td><td rowspan="1" colspan="1">18+23</td></tr><tr><td rowspan="1" colspan="1">1243-3D</td><td rowspan="1" colspan="1">8+9</td><td rowspan="1" colspan="1">13+14</td><td rowspan="1" colspan="1">7+7</td><td rowspan="1" colspan="1">11+?</td><td rowspan="1" colspan="1">15+16</td><td rowspan="1" colspan="1">13+14</td></tr><tr><td rowspan="3" colspan="1"><italic><tp:taxon-name><tp:taxon-name-part taxon-name-part-type="genus" reg="Callyntrura">C.</tp:taxon-name-part><tp:taxon-name-part taxon-name-part-type="species" reg="tongguensis">tongguensis</tp:taxon-name-part></tp:taxon-name></italic> sp. nov.</td><td rowspan="1" colspan="1">1235-3A</td><td rowspan="1" colspan="1">10+10</td><td rowspan="1" colspan="1">15+15</td><td rowspan="1" colspan="1">11+11</td><td rowspan="1" colspan="1">16+16</td><td rowspan="1" colspan="1">15+15</td><td rowspan="1" colspan="1">19+22</td></tr><tr><td rowspan="1" colspan="1">1235-3B</td><td rowspan="1" colspan="1">10+10</td><td rowspan="1" colspan="1">14+15</td><td rowspan="1" colspan="1">11+11</td><td rowspan="1" colspan="1">14+14</td><td rowspan="1" colspan="1">17+17</td><td rowspan="1" colspan="1">20+23</td></tr><tr><td rowspan="1" colspan="1">1235-3C</td><td rowspan="1" colspan="1">10+10</td><td rowspan="1" colspan="1">15+15</td><td rowspan="1" colspan="1">10+11</td><td rowspan="1" colspan="1">16+?</td><td rowspan="1" colspan="1">17+18</td><td rowspan="1" colspan="1">18+19</td></tr><tr><td rowspan="9" colspan="1"><italic><tp:taxon-name><tp:taxon-name-part taxon-name-part-type="genus" reg="Callyntrura">C.</tp:taxon-name-part><tp:taxon-name-part taxon-name-part-type="species" reg="raoi">raoi</tp:taxon-name-part></tp:taxon-name></italic> sp. nov.</td><td rowspan="1" colspan="1">1244-1A</td><td rowspan="1" colspan="1">10+10</td><td rowspan="1" colspan="1">14+14</td><td rowspan="1" colspan="1">8+9</td><td rowspan="1" colspan="1">10+?</td><td rowspan="1" colspan="1">17+17</td><td rowspan="1" colspan="1">10+11</td></tr><tr><td rowspan="1" colspan="1">1244-1B</td><td rowspan="1" colspan="1">10+10</td><td rowspan="1" colspan="1">14+14</td><td rowspan="1" colspan="1">?+?</td><td rowspan="1" colspan="1">15+15</td><td rowspan="1" colspan="1">15+15</td><td rowspan="1" colspan="1">14+18</td></tr><tr><td rowspan="1" colspan="1">1244-1C</td><td rowspan="1" colspan="1">10+10</td><td rowspan="1" colspan="1">14+14</td><td rowspan="1" colspan="1">9+?</td><td rowspan="1" colspan="1">14+18</td><td rowspan="1" colspan="1">18+18</td><td rowspan="1" colspan="1">19+27</td></tr><tr><td rowspan="1" colspan="1">1244-3A</td><td rowspan="1" colspan="1">9+9</td><td rowspan="1" colspan="1">14+14</td><td rowspan="1" colspan="1">9+9</td><td rowspan="1" colspan="1">14+?</td><td rowspan="1" colspan="1">15+15</td><td rowspan="1" colspan="1">22+24</td></tr><tr><td rowspan="1" colspan="1">1244-3B</td><td rowspan="1" colspan="1">10+10</td><td rowspan="1" colspan="1">14+14</td><td rowspan="1" colspan="1">8+8</td><td rowspan="1" colspan="1">12+13</td><td rowspan="1" colspan="1">15+15</td><td rowspan="1" colspan="1">17+19</td></tr><tr><td rowspan="1" colspan="1">1244-3C</td><td rowspan="1" colspan="1">10+10</td><td rowspan="1" colspan="1">14+14</td><td rowspan="1" colspan="1">8+8</td><td rowspan="1" colspan="1">12+?</td><td rowspan="1" colspan="1">13+14</td><td rowspan="1" colspan="1">10+11</td></tr><tr><td rowspan="1" colspan="1">1244-4A</td><td rowspan="1" colspan="1">9+10</td><td rowspan="1" colspan="1">14+14</td><td rowspan="1" colspan="1">9+9</td><td rowspan="1" colspan="1">13+?</td><td rowspan="1" colspan="1">12+16</td><td rowspan="1" colspan="1">15+16</td></tr><tr><td rowspan="1" colspan="1">1244-4C</td><td rowspan="1" colspan="1">9+9</td><td rowspan="1" colspan="1">14+14</td><td rowspan="1" colspan="1">9+9</td><td rowspan="1" colspan="1">17+?</td><td rowspan="1" colspan="1">13+14</td><td rowspan="1" colspan="1">12+12</td></tr><tr><td rowspan="1" colspan="1">1244-4D</td><td rowspan="1" colspan="1">10+10</td><td rowspan="1" colspan="1">14+15</td><td rowspan="1" colspan="1">9+9</td><td rowspan="1" colspan="1">15+?</td><td rowspan="1" colspan="1">15+15</td><td rowspan="1" colspan="1">14+16</td></tr></tbody></table></table-wrap></tp:treatment-sec><ref-list><ref id="B23"><mixed-citation xmlns:xlink="http://www.w3.org/1999/xlink" xlink:type="simple"><person-group><name name-style="western"><surname>Yoshii</surname><given-names>R</given-names></name></person-group> (<year>1982</year>) <article-title>Studies on the Collembolan genus <italic><tp:taxon-name><tp:taxon-name-part taxon-name-part-type="genus">Callyntrura</tp:taxon-name-part></tp:taxon-name></italic> and <italic><tp:taxon-name><tp:taxon-name-part taxon-name-part-type="genus">Dicranocentroides</tp:taxon-name-part></tp:taxon-name></italic>.</article-title><source>Japan International Cooperation Agency</source><volume>6</volume>: <fpage>1</fpage>–<lpage>38</lpage>.</mixed-citation></ref><ref id="B31"><mixed-citation xmlns:xlink="http://www.w3.org/1999/xlink" xlink:type="simple"><person-group><name name-style="western"><surname>Zhang</surname><given-names>F</given-names></name><name name-style="western"><surname>Yu</surname><given-names>DY</given-names></name><name name-style="western"><surname>Stevens</surname><given-names>MI</given-names></name><name name-style="western"><surname>Ding</surname><given-names>YH</given-names></name></person-group> (<year>2018b</year>) <article-title>Colouration, chaetotaxy and molecular data provide species-level resolution in a species complex of <italic><tp:taxon-name><tp:taxon-name-part taxon-name-part-type="genus">Dicranocentrus</tp:taxon-name-part></tp:taxon-name></italic> (<tp:taxon-name><tp:taxon-name-part taxon-name-part-type="order">Collembola</tp:taxon-name-part></tp:taxon-name>: <tp:taxon-name><tp:taxon-name-part taxon-name-part-type="family">Entomobryidae</tp:taxon-name-part></tp:taxon-name>).</article-title><source>Invertebrate Systematics</source><volume>32</volume>(<issue>6</issue>): <fpage>1298</fpage>–<lpage>1315</lpage>. <ext-link xlink:href="10.1071/IS18019" ext-link-type="doi" xlink:type="simple">https://doi.org/10.1071/IS18019</ext-link></mixed-citation></ref><ref id="B29"><mixed-citation xmlns:xlink="http://www.w3.org/1999/xlink" xlink:type="simple"><person-group><name name-style="western"><surname>Yu</surname><given-names>DY</given-names></name><name name-style="western"><surname>Qin</surname><given-names>CY</given-names></name><name name-style="western"><surname>Ding</surname><given-names>YH</given-names></name><name name-style="western"><surname>Hu</surname><given-names>F</given-names></name><name name-style="western"><surname>Zhang</surname><given-names>F</given-names></name><name name-style="western"><surname>Liu</surname><given-names>MQ</given-names></name></person-group> (<year>2018</year>) <article-title>Revealing species diversity of <italic><tp:taxon-name><tp:taxon-name-part taxon-name-part-type="genus">Tomocerus</tp:taxon-name-part><tp:taxon-name-part taxon-name-part-type="species">ocreatus</tp:taxon-name-part></tp:taxon-name></italic> complex (<tp:taxon-name><tp:taxon-name-part taxon-name-part-type="order">Collembola</tp:taxon-name-part></tp:taxon-name>: <tp:taxon-name><tp:taxon-name-part taxon-name-part-type="family">Tomoceridae</tp:taxon-name-part></tp:taxon-name>): integrative species delimitation and evaluation of taxonomic characters.</article-title><source>Arthropod Systematics &amp; Phylogeny</source><volume>76</volume>(<issue>1</issue>): <fpage>147</fpage>–<lpage>172</lpage>. <ext-link xlink:href="10.3897/asp.76.e31949" ext-link-type="doi" xlink:type="simple">https://doi.org/10.3897/asp.76.e31949</ext-link></mixed-citation></ref></ref-list></tp:taxon-treatment>
